# Supplementary material for: Implementation of large-scale pooled testing to increase rapid molecular diagnostic test coverage for tuberculosis: a retrospective evaluation
Source: Sci Rep. 2023 Sep 16;13:15358. doi: 10.1038/s41598-023-41904-w (PMC10505184; doi:10.1038/s41598-023-41904-w)
Supplement: Supplementary file 2 — Supplementary Information 2. [file 41598_2023_41904_MOESM2_ESM.csv]

specimen_id	Test	pool_id	pool_result	ProbeA_PC	ProbeB_PC	ProbeC_PC	ProbeD_PC	ProbeE_PC	IS1081_IS6110_PC.1	rpoB1_PC.1	rpoB2_PC.1	rpoB3_PC.1	rpoB4_PC.1	indiv_result	ProbeA_PC_Indiv	ProbeB_PC_Indiv	ProbeC_PC_Indiv	ProbeD_PC_Indiv	ProbeE_PC_Indiv	IS1081_IS6110_PCIndiv.1	rpoB1_PCIndiv.1	rpoB2_PCIndiv.1	rpoB3_PCIndiv.1	rpoB4_PCIndiv.1
1	Xpert MTB-RIF Assay G4	1	negative	0	0	0	0	0	NA	NA	NA	NA	NA	NA	NA	NA	NA	NA	NA	NA	NA	NA	NA	NA
2	Xpert MTB-RIF Assay G4	1	negative	0	0	0	0	0	NA	NA	NA	NA	NA	NA	NA	NA	NA	NA	NA	NA	NA	NA	NA	NA
3	Xpert MTB-RIF Assay G4	1	negative	0	0	0	0	0	NA	NA	NA	NA	NA	NA	NA	NA	NA	NA	NA	NA	NA	NA	NA	NA
4	Xpert MTB-RIF Assay G4	2	negative	0	0	0	0	0	NA	NA	NA	NA	NA	NA	NA	NA	NA	NA	NA	NA	NA	NA	NA	NA
5	Xpert MTB-RIF Assay G4	2	negative	0	0	0	0	0	NA	NA	NA	NA	NA	NA	NA	NA	NA	NA	NA	NA	NA	NA	NA	NA
6	Xpert MTB-RIF Assay G4	2	negative	0	0	0	0	0	NA	NA	NA	NA	NA	NA	NA	NA	NA	NA	NA	NA	NA	NA	NA	NA
7	Xpert MTB-RIF Assay G4	3	negative	0	0	0	0	0	NA	NA	NA	NA	NA	NA	NA	NA	NA	NA	NA	NA	NA	NA	NA	NA
8	Xpert MTB-RIF Assay G4	3	negative	0	0	0	0	0	NA	NA	NA	NA	NA	NA	NA	NA	NA	NA	NA	NA	NA	NA	NA	NA
9	Xpert MTB-RIF Assay G4	3	negative	0	0	0	0	0	NA	NA	NA	NA	NA	NA	NA	NA	NA	NA	NA	NA	NA	NA	NA	NA
10	Xpert MTB-RIF Assay G4	4	negative	0	0	0	0	0	NA	NA	NA	NA	NA	NA	NA	NA	NA	NA	NA	NA	NA	NA	NA	NA
11	Xpert MTB-RIF Assay G4	4	negative	0	0	0	0	0	NA	NA	NA	NA	NA	NA	NA	NA	NA	NA	NA	NA	NA	NA	NA	NA
12	Xpert MTB-RIF Assay G4	4	negative	0	0	0	0	0	NA	NA	NA	NA	NA	NA	NA	NA	NA	NA	NA	NA	NA	NA	NA	NA
13	Xpert MTB-RIF Assay G4	5	negative	0	0	0	0	0	NA	NA	NA	NA	NA	NA	NA	NA	NA	NA	NA	NA	NA	NA	NA	NA
14	Xpert MTB-RIF Assay G4	5	negative	0	0	0	0	0	NA	NA	NA	NA	NA	NA	NA	NA	NA	NA	NA	NA	NA	NA	NA	NA
15	Xpert MTB-RIF Assay G4	5	negative	0	0	0	0	0	NA	NA	NA	NA	NA	NA	NA	NA	NA	NA	NA	NA	NA	NA	NA	NA
16	Xpert MTB-RIF Assay G4	6	negative	0	0	0	0	0	NA	NA	NA	NA	NA	NA	NA	NA	NA	NA	NA	NA	NA	NA	NA	NA
17	Xpert MTB-RIF Assay G4	6	negative	0	0	0	0	0	NA	NA	NA	NA	NA	NA	NA	NA	NA	NA	NA	NA	NA	NA	NA	NA
18	Xpert MTB-RIF Assay G4	6	negative	0	0	0	0	0	NA	NA	NA	NA	NA	NA	NA	NA	NA	NA	NA	NA	NA	NA	NA	NA
19	Xpert MTB-RIF Assay G4	7	negative	0	0	0	0	0	NA	NA	NA	NA	NA	NA	NA	NA	NA	NA	NA	NA	NA	NA	NA	NA
20	Xpert MTB-RIF Assay G4	7	negative	0	0	0	0	0	NA	NA	NA	NA	NA	NA	NA	NA	NA	NA	NA	NA	NA	NA	NA	NA
21	Xpert MTB-RIF Assay G4	7	negative	0	0	0	0	0	NA	NA	NA	NA	NA	NA	NA	NA	NA	NA	NA	NA	NA	NA	NA	NA
22	Xpert MTB-RIF Assay G4	8	negative	0	0	0	0	0	NA	NA	NA	NA	NA	NA	NA	NA	NA	NA	NA	NA	NA	NA	NA	NA
23	Xpert MTB-RIF Assay G4	8	negative	0	0	0	0	0	NA	NA	NA	NA	NA	NA	NA	NA	NA	NA	NA	NA	NA	NA	NA	NA
24	Xpert MTB-RIF Assay G4	8	negative	0	0	0	0	0	NA	NA	NA	NA	NA	NA	NA	NA	NA	NA	NA	NA	NA	NA	NA	NA
25	Xpert MTB-RIF Assay G4	9	negative	0	0	0	0	0	NA	NA	NA	NA	NA	NA	NA	NA	NA	NA	NA	NA	NA	NA	NA	NA
26	Xpert MTB-RIF Assay G4	9	negative	0	0	0	0	0	NA	NA	NA	NA	NA	NA	NA	NA	NA	NA	NA	NA	NA	NA	NA	NA
27	Xpert MTB-RIF Assay G4	9	negative	0	0	0	0	0	NA	NA	NA	NA	NA	NA	NA	NA	NA	NA	NA	NA	NA	NA	NA	NA
28	Xpert MTB-RIF Assay G4	10	negative	0	0	0	0	0	NA	NA	NA	NA	NA	NA	NA	NA	NA	NA	NA	NA	NA	NA	NA	NA
29	Xpert MTB-RIF Assay G4	10	negative	0	0	0	0	0	NA	NA	NA	NA	NA	NA	NA	NA	NA	NA	NA	NA	NA	NA	NA	NA
30	Xpert MTB-RIF Assay G4	10	negative	0	0	0	0	0	NA	NA	NA	NA	NA	NA	NA	NA	NA	NA	NA	NA	NA	NA	NA	NA
31	Xpert MTB-RIF Assay G4	11	negative	0	0	0	0	0	NA	NA	NA	NA	NA	NA	NA	NA	NA	NA	NA	NA	NA	NA	NA	NA
32	Xpert MTB-RIF Assay G4	11	negative	0	0	0	0	0	NA	NA	NA	NA	NA	NA	NA	NA	NA	NA	NA	NA	NA	NA	NA	NA
33	Xpert MTB-RIF Assay G4	11	negative	0	0	0	0	0	NA	NA	NA	NA	NA	NA	NA	NA	NA	NA	NA	NA	NA	NA	NA	NA
34	Xpert MTB-RIF Assay G4	12	negative	0	0	0	0	0	NA	NA	NA	NA	NA	NA	NA	NA	NA	NA	NA	NA	NA	NA	NA	NA
35	Xpert MTB-RIF Assay G4	12	negative	0	0	0	0	0	NA	NA	NA	NA	NA	NA	NA	NA	NA	NA	NA	NA	NA	NA	NA	NA
36	Xpert MTB-RIF Assay G4	12	negative	0	0	0	0	0	NA	NA	NA	NA	NA	NA	NA	NA	NA	NA	NA	NA	NA	NA	NA	NA
37	Xpert MTB-RIF Assay G4	13	negative	0	0	0	0	0	NA	NA	NA	NA	NA	NA	NA	NA	NA	NA	NA	NA	NA	NA	NA	NA
38	Xpert MTB-RIF Assay G4	13	negative	0	0	0	0	0	NA	NA	NA	NA	NA	NA	NA	NA	NA	NA	NA	NA	NA	NA	NA	NA
39	Xpert MTB-RIF Assay G4	13	negative	0	0	0	0	0	NA	NA	NA	NA	NA	NA	NA	NA	NA	NA	NA	NA	NA	NA	NA	NA
40	Xpert MTB-RIF Assay G4	14	negative	0	0	0	0	0	NA	NA	NA	NA	NA	NA	NA	NA	NA	NA	NA	NA	NA	NA	NA	NA
41	Xpert MTB-RIF Assay G4	14	negative	0	0	0	0	0	NA	NA	NA	NA	NA	NA	NA	NA	NA	NA	NA	NA	NA	NA	NA	NA
42	Xpert MTB-RIF Assay G4	14	negative	0	0	0	0	0	NA	NA	NA	NA	NA	NA	NA	NA	NA	NA	NA	NA	NA	NA	NA	NA
43	Xpert MTB-RIF Assay G4	15	negative	0	0	0	0	0	NA	NA	NA	NA	NA	NA	NA	NA	NA	NA	NA	NA	NA	NA	NA	NA
44	Xpert MTB-RIF Assay G4	15	negative	0	0	0	0	0	NA	NA	NA	NA	NA	NA	NA	NA	NA	NA	NA	NA	NA	NA	NA	NA
45	Xpert MTB-RIF Assay G4	15	negative	0	0	0	0	0	NA	NA	NA	NA	NA	NA	NA	NA	NA	NA	NA	NA	NA	NA	NA	NA
46	Xpert MTB-RIF Assay G4	16	negative	0	0	0	0	0	NA	NA	NA	NA	NA	NA	NA	NA	NA	NA	NA	NA	NA	NA	NA	NA
47	Xpert MTB-RIF Assay G4	16	negative	0	0	0	0	0	NA	NA	NA	NA	NA	NA	NA	NA	NA	NA	NA	NA	NA	NA	NA	NA
48	Xpert MTB-RIF Assay G4	16	negative	0	0	0	0	0	NA	NA	NA	NA	NA	NA	NA	NA	NA	NA	NA	NA	NA	NA	NA	NA
49	Xpert MTB-RIF Assay G4	17	negative	0	0	0	0	0	NA	NA	NA	NA	NA	NA	NA	NA	NA	NA	NA	NA	NA	NA	NA	NA
50	Xpert MTB-RIF Assay G4	17	negative	0	0	0	0	0	NA	NA	NA	NA	NA	NA	NA	NA	NA	NA	NA	NA	NA	NA	NA	NA
51	Xpert MTB-RIF Assay G4	17	negative	0	0	0	0	0	NA	NA	NA	NA	NA	NA	NA	NA	NA	NA	NA	NA	NA	NA	NA	NA
52	Xpert MTB-RIF Assay G4	18	positive	27.6	28.5	28	28.8	29.4	NA	NA	NA	NA	NA	negative	0	0	0	0	0	NA	NA	NA	NA	NA
53	Xpert MTB-RIF Assay G4	18	positive	27.6	28.5	28	28.8	29.4	NA	NA	NA	NA	NA	negative	0	0	0	0	0	NA	NA	NA	NA	NA
54	Xpert MTB-RIF Assay G4	18	positive	27.6	28.5	28	28.8	29.4	NA	NA	NA	NA	NA	positive	24.2	25.6	24.7	25.4	25.5	NA	NA	NA	NA	NA
55	Xpert MTB-RIF Assay G4	19	negative	0	0	0	0	0	NA	NA	NA	NA	NA	NA	NA	NA	NA	NA	NA	NA	NA	NA	NA	NA
56	Xpert MTB-RIF Assay G4	19	negative	0	0	0	0	0	NA	NA	NA	NA	NA	NA	NA	NA	NA	NA	NA	NA	NA	NA	NA	NA
57	Xpert MTB-RIF Assay G4	19	negative	0	0	0	0	0	NA	NA	NA	NA	NA	NA	NA	NA	NA	NA	NA	NA	NA	NA	NA	NA
58	Xpert MTB-RIF Assay G4	20	negative	0	0	0	0	0	NA	NA	NA	NA	NA	NA	NA	NA	NA	NA	NA	NA	NA	NA	NA	NA
59	Xpert MTB-RIF Assay G4	20	negative	0	0	0	0	0	NA	NA	NA	NA	NA	NA	NA	NA	NA	NA	NA	NA	NA	NA	NA	NA
60	Xpert MTB-RIF Assay G4	20	negative	0	0	0	0	0	NA	NA	NA	NA	NA	NA	NA	NA	NA	NA	NA	NA	NA	NA	NA	NA
61	Xpert MTB-RIF Assay G4	21	negative	0	0	0	0	0	NA	NA	NA	NA	NA	NA	NA	NA	NA	NA	NA	NA	NA	NA	NA	NA
62	Xpert MTB-RIF Assay G4	21	negative	0	0	0	0	0	NA	NA	NA	NA	NA	NA	NA	NA	NA	NA	NA	NA	NA	NA	NA	NA
63	Xpert MTB-RIF Assay G4	21	negative	0	0	0	0	0	NA	NA	NA	NA	NA	NA	NA	NA	NA	NA	NA	NA	NA	NA	NA	NA
64	Xpert MTB-RIF Assay G4	22	positive	23.6	24.7	24	24.5	24.9	NA	NA	NA	NA	NA	positive	25.3	26.7	25.8	26.5	26.8	NA	NA	NA	NA	NA
65	Xpert MTB-RIF Assay G4	22	positive	23.6	24.7	24	24.5	24.9	NA	NA	NA	NA	NA	negative	0	0	0	0	0	NA	NA	NA	NA	NA
66	Xpert MTB-RIF Assay G4	22	positive	23.6	24.7	24	24.5	24.9	NA	NA	NA	NA	NA	negative	0	0	0	0	0	NA	NA	NA	NA	NA
67	Xpert MTB-RIF Assay G4	23	negative	0	0	0	0	0	NA	NA	NA	NA	NA	NA	NA	NA	NA	NA	NA	NA	NA	NA	NA	NA
68	Xpert MTB-RIF Assay G4	23	negative	0	0	0	0	0	NA	NA	NA	NA	NA	NA	NA	NA	NA	NA	NA	NA	NA	NA	NA	NA
69	Xpert MTB-RIF Assay G4	23	negative	0	0	0	0	0	NA	NA	NA	NA	NA	NA	NA	NA	NA	NA	NA	NA	NA	NA	NA	NA
70	Xpert MTB-RIF Assay G4	24	negative	0	0	0	0	0	NA	NA	NA	NA	NA	NA	NA	NA	NA	NA	NA	NA	NA	NA	NA	NA
71	Xpert MTB-RIF Assay G4	24	negative	0	0	0	0	0	NA	NA	NA	NA	NA	NA	NA	NA	NA	NA	NA	NA	NA	NA	NA	NA
72	Xpert MTB-RIF Assay G4	24	negative	0	0	0	0	0	NA	NA	NA	NA	NA	NA	NA	NA	NA	NA	NA	NA	NA	NA	NA	NA
73	Xpert MTB-RIF Assay G4	25	negative	0	0	0	0	0	NA	NA	NA	NA	NA	NA	NA	NA	NA	NA	NA	NA	NA	NA	NA	NA
74	Xpert MTB-RIF Assay G4	25	negative	0	0	0	0	0	NA	NA	NA	NA	NA	NA	NA	NA	NA	NA	NA	NA	NA	NA	NA	NA
75	Xpert MTB-RIF Assay G4	25	negative	0	0	0	0	0	NA	NA	NA	NA	NA	NA	NA	NA	NA	NA	NA	NA	NA	NA	NA	NA
76	Xpert MTB-RIF Assay G4	26	negative	0	0	0	0	0	NA	NA	NA	NA	NA	NA	NA	NA	NA	NA	NA	NA	NA	NA	NA	NA
77	Xpert MTB-RIF Assay G4	26	negative	0	0	0	0	0	NA	NA	NA	NA	NA	NA	NA	NA	NA	NA	NA	NA	NA	NA	NA	NA
78	Xpert MTB-RIF Assay G4	26	negative	0	0	0	0	0	NA	NA	NA	NA	NA	NA	NA	NA	NA	NA	NA	NA	NA	NA	NA	NA
79	Xpert MTB-RIF Assay G4	27	negative	0	0	0	0	0	NA	NA	NA	NA	NA	NA	NA	NA	NA	NA	NA	NA	NA	NA	NA	NA
80	Xpert MTB-RIF Assay G4	27	negative	0	0	0	0	0	NA	NA	NA	NA	NA	NA	NA	NA	NA	NA	NA	NA	NA	NA	NA	NA
81	Xpert MTB-RIF Assay G4	27	negative	0	0	0	0	0	NA	NA	NA	NA	NA	NA	NA	NA	NA	NA	NA	NA	NA	NA	NA	NA
82	Xpert MTB-RIF Assay G4	28	negative	0	0	0	0	0	NA	NA	NA	NA	NA	NA	NA	NA	NA	NA	NA	NA	NA	NA	NA	NA
83	Xpert MTB-RIF Assay G4	28	negative	0	0	0	0	0	NA	NA	NA	NA	NA	NA	NA	NA	NA	NA	NA	NA	NA	NA	NA	NA
84	Xpert MTB-RIF Assay G4	29	negative	0	0	0	0	0	NA	NA	NA	NA	NA	NA	NA	NA	NA	NA	NA	NA	NA	NA	NA	NA
85	Xpert MTB-RIF Assay G4	29	negative	0	0	0	0	0	NA	NA	NA	NA	NA	NA	NA	NA	NA	NA	NA	NA	NA	NA	NA	NA
86	Xpert MTB-RIF Assay G4	29	negative	0	0	0	0	0	NA	NA	NA	NA	NA	NA	NA	NA	NA	NA	NA	NA	NA	NA	NA	NA
87	Xpert MTB-RIF Assay G4	30	positive	28.6	28.8	28.4	29.8	30.5	NA	NA	NA	NA	NA	negative	0	0	0	0	0	NA	NA	NA	NA	NA
88	Xpert MTB-RIF Assay G4	30	positive	28.6	28.8	28.4	29.8	30.5	NA	NA	NA	NA	NA	negative	0	0	0	0	0	NA	NA	NA	NA	NA
89	Xpert MTB-RIF Assay G4	30	positive	28.6	28.8	28.4	29.8	30.5	NA	NA	NA	NA	NA	positive	26.9	27.7	27.2	28.1	28.3	NA	NA	NA	NA	NA
90	Xpert MTB-RIF Assay G4	31	negative	0	0	0	0	0	NA	NA	NA	NA	NA	NA	NA	NA	NA	NA	NA	NA	NA	NA	NA	NA
91	Xpert MTB-RIF Assay G4	31	negative	0	0	0	0	0	NA	NA	NA	NA	NA	NA	NA	NA	NA	NA	NA	NA	NA	NA	NA	NA
92	Xpert MTB-RIF Assay G4	31	negative	0	0	0	0	0	NA	NA	NA	NA	NA	NA	NA	NA	NA	NA	NA	NA	NA	NA	NA	NA
93	Xpert MTB-RIF Assay G4	32	negative	0	0	0	0	0	NA	NA	NA	NA	NA	NA	NA	NA	NA	NA	NA	NA	NA	NA	NA	NA
94	Xpert MTB-RIF Assay G4	32	negative	0	0	0	0	0	NA	NA	NA	NA	NA	NA	NA	NA	NA	NA	NA	NA	NA	NA	NA	NA
95	Xpert MTB-RIF Assay G4	32	negative	0	0	0	0	0	NA	NA	NA	NA	NA	NA	NA	NA	NA	NA	NA	NA	NA	NA	NA	NA
96	Xpert MTB-RIF Assay G4	33	negative	0	0	0	0	0	NA	NA	NA	NA	NA	NA	NA	NA	NA	NA	NA	NA	NA	NA	NA	NA
97	Xpert MTB-RIF Assay G4	33	negative	0	0	0	0	0	NA	NA	NA	NA	NA	NA	NA	NA	NA	NA	NA	NA	NA	NA	NA	NA
98	Xpert MTB-RIF Assay G4	33	negative	0	0	0	0	0	NA	NA	NA	NA	NA	NA	NA	NA	NA	NA	NA	NA	NA	NA	NA	NA
99	Xpert MTB-RIF Assay G4	34	negative	0	0	0	0	0	NA	NA	NA	NA	NA	NA	NA	NA	NA	NA	NA	NA	NA	NA	NA	NA
100	Xpert MTB-RIF Assay G4	34	negative	0	0	0	0	0	NA	NA	NA	NA	NA	NA	NA	NA	NA	NA	NA	NA	NA	NA	NA	NA
101	Xpert MTB-RIF Assay G4	34	negative	0	0	0	0	0	NA	NA	NA	NA	NA	NA	NA	NA	NA	NA	NA	NA	NA	NA	NA	NA
102	Xpert MTB-RIF Assay G4	35	negative	0	0	0	0	0	NA	NA	NA	NA	NA	NA	NA	NA	NA	NA	NA	NA	NA	NA	NA	NA
103	Xpert MTB-RIF Assay G4	35	negative	0	0	0	0	0	NA	NA	NA	NA	NA	NA	NA	NA	NA	NA	NA	NA	NA	NA	NA	NA
104	Xpert MTB-RIF Assay G4	36	negative	0	0	0	0	0	NA	NA	NA	NA	NA	NA	NA	NA	NA	NA	NA	NA	NA	NA	NA	NA
105	Xpert MTB-RIF Assay G4	36	negative	0	0	0	0	0	NA	NA	NA	NA	NA	NA	NA	NA	NA	NA	NA	NA	NA	NA	NA	NA
106	Xpert MTB-RIF Assay G4	36	negative	0	0	0	0	0	NA	NA	NA	NA	NA	NA	NA	NA	NA	NA	NA	NA	NA	NA	NA	NA
107	Xpert MTB-RIF Assay G4	37	negative	0	0	0	0	0	NA	NA	NA	NA	NA	NA	NA	NA	NA	NA	NA	NA	NA	NA	NA	NA
108	Xpert MTB-RIF Assay G4	37	negative	0	0	0	0	0	NA	NA	NA	NA	NA	NA	NA	NA	NA	NA	NA	NA	NA	NA	NA	NA
109	Xpert MTB-RIF Assay G4	38	negative	0	0	0	0	0	NA	NA	NA	NA	NA	NA	NA	NA	NA	NA	NA	NA	NA	NA	NA	NA
110	Xpert MTB-RIF Assay G4	38	negative	0	0	0	0	0	NA	NA	NA	NA	NA	NA	NA	NA	NA	NA	NA	NA	NA	NA	NA	NA
111	Xpert MTB-RIF Assay G4	38	negative	0	0	0	0	0	NA	NA	NA	NA	NA	NA	NA	NA	NA	NA	NA	NA	NA	NA	NA	NA
112	Xpert MTB-RIF Assay G4	39	negative	0	0	0	0	0	NA	NA	NA	NA	NA	NA	NA	NA	NA	NA	NA	NA	NA	NA	NA	NA
113	Xpert MTB-RIF Assay G4	39	negative	0	0	0	0	0	NA	NA	NA	NA	NA	NA	NA	NA	NA	NA	NA	NA	NA	NA	NA	NA
114	Xpert MTB-RIF Assay G4	39	negative	0	0	0	0	0	NA	NA	NA	NA	NA	NA	NA	NA	NA	NA	NA	NA	NA	NA	NA	NA
115	Xpert MTB-RIF Assay G4	40	positive	18.7	20.3	19.2	19.5	20.3	NA	NA	NA	NA	NA	positive	12.8	14.2	13.3	13.7	14.5	NA	NA	NA	NA	NA
116	Xpert MTB-RIF Assay G4	40	positive	18.7	20.3	19.2	19.5	20.3	NA	NA	NA	NA	NA	positive	22.2	23.4	22.5	23.3	23.8	NA	NA	NA	NA	NA
117	Xpert MTB-RIF Assay G4	40	positive	18.7	20.3	19.2	19.5	20.3	NA	NA	NA	NA	NA	negative	0	0	0	0	0	NA	NA	NA	NA	NA
118	Xpert MTB-RIF Assay G4	41	negative	0	0	0	0	0	NA	NA	NA	NA	NA	NA	NA	NA	NA	NA	NA	NA	NA	NA	NA	NA
119	Xpert MTB-RIF Assay G4	41	negative	0	0	0	0	0	NA	NA	NA	NA	NA	NA	NA	NA	NA	NA	NA	NA	NA	NA	NA	NA
120	Xpert MTB-RIF Assay G4	41	negative	0	0	0	0	0	NA	NA	NA	NA	NA	NA	NA	NA	NA	NA	NA	NA	NA	NA	NA	NA
121	Xpert MTB-RIF Assay G4	42	positive	21	22.4	21.4	21.8	22.5	NA	NA	NA	NA	NA	negative	0	0	0	0	0	NA	NA	NA	NA	NA
122	Xpert MTB-RIF Assay G4	42	positive	21	22.4	21.4	21.8	22.5	NA	NA	NA	NA	NA	positive	16.2	17.8	16.4	16.9	17.6	NA	NA	NA	NA	NA
123	Xpert MTB-RIF Assay G4	42	positive	21	22.4	21.4	21.8	22.5	NA	NA	NA	NA	NA	negative	0	0	0	0	0	NA	NA	NA	NA	NA
124	Xpert MTB-RIF Assay G4	43	negative	0	0	0	0	0	NA	NA	NA	NA	NA	NA	NA	NA	NA	NA	NA	NA	NA	NA	NA	NA
125	Xpert MTB-RIF Assay G4	43	negative	0	0	0	0	0	NA	NA	NA	NA	NA	NA	NA	NA	NA	NA	NA	NA	NA	NA	NA	NA
126	Xpert MTB-RIF Assay G4	44	negative	0	0	0	0	0	NA	NA	NA	NA	NA	NA	NA	NA	NA	NA	NA	NA	NA	NA	NA	NA
127	Xpert MTB-RIF Assay G4	44	negative	0	0	0	0	0	NA	NA	NA	NA	NA	NA	NA	NA	NA	NA	NA	NA	NA	NA	NA	NA
128	Xpert MTB-RIF Assay G4	45	negative	0	0	0	0	0	NA	NA	NA	NA	NA	NA	NA	NA	NA	NA	NA	NA	NA	NA	NA	NA
129	Xpert MTB-RIF Assay G4	45	negative	0	0	0	0	0	NA	NA	NA	NA	NA	NA	NA	NA	NA	NA	NA	NA	NA	NA	NA	NA
130	Xpert MTB-RIF Assay G4	45	negative	0	0	0	0	0	NA	NA	NA	NA	NA	NA	NA	NA	NA	NA	NA	NA	NA	NA	NA	NA
131	Xpert MTB-RIF Assay G4	46	negative	0	0	0	0	0	NA	NA	NA	NA	NA	NA	NA	NA	NA	NA	NA	NA	NA	NA	NA	NA
132	Xpert MTB-RIF Assay G4	46	negative	0	0	0	0	0	NA	NA	NA	NA	NA	NA	NA	NA	NA	NA	NA	NA	NA	NA	NA	NA
133	Xpert MTB-RIF Assay G4	46	negative	0	0	0	0	0	NA	NA	NA	NA	NA	NA	NA	NA	NA	NA	NA	NA	NA	NA	NA	NA
134	Xpert MTB-RIF Assay G4	47	negative	0	0	0	0	0	NA	NA	NA	NA	NA	NA	NA	NA	NA	NA	NA	NA	NA	NA	NA	NA
135	Xpert MTB-RIF Assay G4	47	negative	0	0	0	0	0	NA	NA	NA	NA	NA	NA	NA	NA	NA	NA	NA	NA	NA	NA	NA	NA
136	Xpert MTB-RIF Assay G4	47	negative	0	0	0	0	0	NA	NA	NA	NA	NA	NA	NA	NA	NA	NA	NA	NA	NA	NA	NA	NA
137	Xpert MTB-RIF Assay G4	48	negative	0	0	0	0	0	NA	NA	NA	NA	NA	NA	NA	NA	NA	NA	NA	NA	NA	NA	NA	NA
138	Xpert MTB-RIF Assay G4	48	negative	0	0	0	0	0	NA	NA	NA	NA	NA	NA	NA	NA	NA	NA	NA	NA	NA	NA	NA	NA
139	Xpert MTB-RIF Assay G4	48	negative	0	0	0	0	0	NA	NA	NA	NA	NA	NA	NA	NA	NA	NA	NA	NA	NA	NA	NA	NA
140	Xpert MTB-RIF Assay G4	49	negative	0	0	0	0	0	NA	NA	NA	NA	NA	NA	NA	NA	NA	NA	NA	NA	NA	NA	NA	NA
141	Xpert MTB-RIF Assay G4	49	negative	0	0	0	0	0	NA	NA	NA	NA	NA	NA	NA	NA	NA	NA	NA	NA	NA	NA	NA	NA
142	Xpert MTB-RIF Assay G4	49	negative	0	0	0	0	0	NA	NA	NA	NA	NA	NA	NA	NA	NA	NA	NA	NA	NA	NA	NA	NA
143	Xpert MTB-RIF Assay G4	50	negative	0	0	0	0	0	NA	NA	NA	NA	NA	NA	NA	NA	NA	NA	NA	NA	NA	NA	NA	NA
144	Xpert MTB-RIF Assay G4	50	negative	0	0	0	0	0	NA	NA	NA	NA	NA	NA	NA	NA	NA	NA	NA	NA	NA	NA	NA	NA
145	Xpert MTB-RIF Assay G4	51	negative	0	0	0	0	0	NA	NA	NA	NA	NA	NA	NA	NA	NA	NA	NA	NA	NA	NA	NA	NA
146	Xpert MTB-RIF Assay G4	51	negative	0	0	0	0	0	NA	NA	NA	NA	NA	NA	NA	NA	NA	NA	NA	NA	NA	NA	NA	NA
147	Xpert MTB-RIF Assay G4	51	negative	0	0	0	0	0	NA	NA	NA	NA	NA	NA	NA	NA	NA	NA	NA	NA	NA	NA	NA	NA
148	Xpert MTB-RIF Assay G4	52	negative	0	0	0	0	0	NA	NA	NA	NA	NA	NA	NA	NA	NA	NA	NA	NA	NA	NA	NA	NA
149	Xpert MTB-RIF Assay G4	52	negative	0	0	0	0	0	NA	NA	NA	NA	NA	NA	NA	NA	NA	NA	NA	NA	NA	NA	NA	NA
150	Xpert MTB-RIF Assay G4	52	negative	0	0	0	0	0	NA	NA	NA	NA	NA	NA	NA	NA	NA	NA	NA	NA	NA	NA	NA	NA
151	Xpert MTB-RIF Assay G4	53	negative	0	0	0	0	0	NA	NA	NA	NA	NA	NA	NA	NA	NA	NA	NA	NA	NA	NA	NA	NA
152	Xpert MTB-RIF Assay G4	53	negative	0	0	0	0	0	NA	NA	NA	NA	NA	NA	NA	NA	NA	NA	NA	NA	NA	NA	NA	NA
153	Xpert MTB-RIF Assay G4	53	negative	0	0	0	0	0	NA	NA	NA	NA	NA	NA	NA	NA	NA	NA	NA	NA	NA	NA	NA	NA
154	Xpert MTB-RIF Assay G4	54	negative	0	0	0	0	0	NA	NA	NA	NA	NA	NA	NA	NA	NA	NA	NA	NA	NA	NA	NA	NA
155	Xpert MTB-RIF Assay G4	54	negative	0	0	0	0	0	NA	NA	NA	NA	NA	NA	NA	NA	NA	NA	NA	NA	NA	NA	NA	NA
156	Xpert MTB-RIF Assay G4	54	negative	0	0	0	0	0	NA	NA	NA	NA	NA	NA	NA	NA	NA	NA	NA	NA	NA	NA	NA	NA
157	Xpert MTB-RIF Assay G4	55	negative	0	0	0	0	0	NA	NA	NA	NA	NA	NA	NA	NA	NA	NA	NA	NA	NA	NA	NA	NA
158	Xpert MTB-RIF Assay G4	55	negative	0	0	0	0	0	NA	NA	NA	NA	NA	NA	NA	NA	NA	NA	NA	NA	NA	NA	NA	NA
159	Xpert MTB-RIF Assay G4	55	negative	0	0	0	0	0	NA	NA	NA	NA	NA	NA	NA	NA	NA	NA	NA	NA	NA	NA	NA	NA
160	Xpert MTB-RIF Assay G4	56	negative	0	0	0	0	0	NA	NA	NA	NA	NA	NA	NA	NA	NA	NA	NA	NA	NA	NA	NA	NA
161	Xpert MTB-RIF Assay G4	56	negative	0	0	0	0	0	NA	NA	NA	NA	NA	NA	NA	NA	NA	NA	NA	NA	NA	NA	NA	NA
162	Xpert MTB-RIF Assay G4	56	negative	0	0	0	0	0	NA	NA	NA	NA	NA	NA	NA	NA	NA	NA	NA	NA	NA	NA	NA	NA
163	Xpert MTB-RIF Assay G4	57	negative	0	0	0	0	0	NA	NA	NA	NA	NA	NA	NA	NA	NA	NA	NA	NA	NA	NA	NA	NA
164	Xpert MTB-RIF Assay G4	57	negative	0	0	0	0	0	NA	NA	NA	NA	NA	NA	NA	NA	NA	NA	NA	NA	NA	NA	NA	NA
165	Xpert MTB-RIF Assay G4	57	negative	0	0	0	0	0	NA	NA	NA	NA	NA	NA	NA	NA	NA	NA	NA	NA	NA	NA	NA	NA
166	Xpert MTB-RIF Assay G4	58	negative	0	0	0	0	0	NA	NA	NA	NA	NA	NA	NA	NA	NA	NA	NA	NA	NA	NA	NA	NA
167	Xpert MTB-RIF Assay G4	58	negative	0	0	0	0	0	NA	NA	NA	NA	NA	NA	NA	NA	NA	NA	NA	NA	NA	NA	NA	NA
168	Xpert MTB-RIF Assay G4	58	negative	0	0	0	0	0	NA	NA	NA	NA	NA	NA	NA	NA	NA	NA	NA	NA	NA	NA	NA	NA
169	Xpert MTB-RIF Assay G4	59	negative	0	0	0	0	0	NA	NA	NA	NA	NA	NA	NA	NA	NA	NA	NA	NA	NA	NA	NA	NA
170	Xpert MTB-RIF Assay G4	59	negative	0	0	0	0	0	NA	NA	NA	NA	NA	NA	NA	NA	NA	NA	NA	NA	NA	NA	NA	NA
171	Xpert MTB-RIF Assay G4	59	negative	0	0	0	0	0	NA	NA	NA	NA	NA	NA	NA	NA	NA	NA	NA	NA	NA	NA	NA	NA
172	Xpert MTB-RIF Assay G4	60	negative	0	0	0	0	0	NA	NA	NA	NA	NA	NA	NA	NA	NA	NA	NA	NA	NA	NA	NA	NA
173	Xpert MTB-RIF Assay G4	60	negative	0	0	0	0	0	NA	NA	NA	NA	NA	NA	NA	NA	NA	NA	NA	NA	NA	NA	NA	NA
174	Xpert MTB-RIF Assay G4	60	negative	0	0	0	0	0	NA	NA	NA	NA	NA	NA	NA	NA	NA	NA	NA	NA	NA	NA	NA	NA
175	Xpert MTB-RIF Assay G4	61	negative	0	0	0	0	0	NA	NA	NA	NA	NA	NA	NA	NA	NA	NA	NA	NA	NA	NA	NA	NA
176	Xpert MTB-RIF Assay G4	61	negative	0	0	0	0	0	NA	NA	NA	NA	NA	NA	NA	NA	NA	NA	NA	NA	NA	NA	NA	NA
177	Xpert MTB-RIF Assay G4	61	negative	0	0	0	0	0	NA	NA	NA	NA	NA	NA	NA	NA	NA	NA	NA	NA	NA	NA	NA	NA
178	Xpert MTB-RIF Assay G4	62	negative	0	0	0	0	0	NA	NA	NA	NA	NA	NA	NA	NA	NA	NA	NA	NA	NA	NA	NA	NA
179	Xpert MTB-RIF Assay G4	62	negative	0	0	0	0	0	NA	NA	NA	NA	NA	NA	NA	NA	NA	NA	NA	NA	NA	NA	NA	NA
180	Xpert MTB-RIF Assay G4	62	negative	0	0	0	0	0	NA	NA	NA	NA	NA	NA	NA	NA	NA	NA	NA	NA	NA	NA	NA	NA
181	Xpert MTB-RIF Assay G4	63	negative	0	0	0	0	0	NA	NA	NA	NA	NA	NA	NA	NA	NA	NA	NA	NA	NA	NA	NA	NA
182	Xpert MTB-RIF Assay G4	63	negative	0	0	0	0	0	NA	NA	NA	NA	NA	NA	NA	NA	NA	NA	NA	NA	NA	NA	NA	NA
183	Xpert MTB-RIF Assay G4	63	negative	0	0	0	0	0	NA	NA	NA	NA	NA	NA	NA	NA	NA	NA	NA	NA	NA	NA	NA	NA
184	Xpert MTB-RIF Assay G4	64	negative	0	0	0	0	0	NA	NA	NA	NA	NA	NA	NA	NA	NA	NA	NA	NA	NA	NA	NA	NA
185	Xpert MTB-RIF Assay G4	64	negative	0	0	0	0	0	NA	NA	NA	NA	NA	NA	NA	NA	NA	NA	NA	NA	NA	NA	NA	NA
186	Xpert MTB-RIF Assay G4	64	negative	0	0	0	0	0	NA	NA	NA	NA	NA	NA	NA	NA	NA	NA	NA	NA	NA	NA	NA	NA
187	Xpert MTB-RIF Assay G4	65	negative	0	0	0	0	0	NA	NA	NA	NA	NA	NA	NA	NA	NA	NA	NA	NA	NA	NA	NA	NA
188	Xpert MTB-RIF Assay G4	65	negative	0	0	0	0	0	NA	NA	NA	NA	NA	NA	NA	NA	NA	NA	NA	NA	NA	NA	NA	NA
189	Xpert MTB-RIF Assay G4	65	negative	0	0	0	0	0	NA	NA	NA	NA	NA	NA	NA	NA	NA	NA	NA	NA	NA	NA	NA	NA
190	Xpert MTB-RIF Assay G4	66	negative	0	0	0	0	0	NA	NA	NA	NA	NA	NA	NA	NA	NA	NA	NA	NA	NA	NA	NA	NA
191	Xpert MTB-RIF Assay G4	66	negative	0	0	0	0	0	NA	NA	NA	NA	NA	NA	NA	NA	NA	NA	NA	NA	NA	NA	NA	NA
192	Xpert MTB-RIF Assay G4	67	negative	0	0	0	0	0	NA	NA	NA	NA	NA	NA	NA	NA	NA	NA	NA	NA	NA	NA	NA	NA
193	Xpert MTB-RIF Assay G4	67	negative	0	0	0	0	0	NA	NA	NA	NA	NA	NA	NA	NA	NA	NA	NA	NA	NA	NA	NA	NA
194	Xpert MTB-RIF Assay G4	68	negative	0	0	0	0	0	NA	NA	NA	NA	NA	NA	NA	NA	NA	NA	NA	NA	NA	NA	NA	NA
195	Xpert MTB-RIF Assay G4	68	negative	0	0	0	0	0	NA	NA	NA	NA	NA	NA	NA	NA	NA	NA	NA	NA	NA	NA	NA	NA
196	Xpert MTB-RIF Assay G4	68	negative	0	0	0	0	0	NA	NA	NA	NA	NA	NA	NA	NA	NA	NA	NA	NA	NA	NA	NA	NA
197	Xpert MTB-RIF Assay G4	69	negative	0	0	0	0	0	NA	NA	NA	NA	NA	NA	NA	NA	NA	NA	NA	NA	NA	NA	NA	NA
198	Xpert MTB-RIF Assay G4	69	negative	0	0	0	0	0	NA	NA	NA	NA	NA	NA	NA	NA	NA	NA	NA	NA	NA	NA	NA	NA
199	Xpert MTB-RIF Assay G4	69	negative	0	0	0	0	0	NA	NA	NA	NA	NA	NA	NA	NA	NA	NA	NA	NA	NA	NA	NA	NA
200	Xpert MTB-RIF Assay G4	70	negative	0	0	0	0	0	NA	NA	NA	NA	NA	NA	NA	NA	NA	NA	NA	NA	NA	NA	NA	NA
201	Xpert MTB-RIF Assay G4	70	negative	0	0	0	0	0	NA	NA	NA	NA	NA	NA	NA	NA	NA	NA	NA	NA	NA	NA	NA	NA
202	Xpert MTB-RIF Assay G4	70	negative	0	0	0	0	0	NA	NA	NA	NA	NA	NA	NA	NA	NA	NA	NA	NA	NA	NA	NA	NA
203	Xpert MTB-RIF Assay G4	71	negative	0	0	0	0	0	NA	NA	NA	NA	NA	NA	NA	NA	NA	NA	NA	NA	NA	NA	NA	NA
204	Xpert MTB-RIF Assay G4	71	negative	0	0	0	0	0	NA	NA	NA	NA	NA	NA	NA	NA	NA	NA	NA	NA	NA	NA	NA	NA
205	Xpert MTB-RIF Assay G4	71	negative	0	0	0	0	0	NA	NA	NA	NA	NA	NA	NA	NA	NA	NA	NA	NA	NA	NA	NA	NA
206	Xpert MTB-RIF Assay G4	72	negative	0	0	0	0	0	NA	NA	NA	NA	NA	NA	NA	NA	NA	NA	NA	NA	NA	NA	NA	NA
207	Xpert MTB-RIF Assay G4	72	negative	0	0	0	0	0	NA	NA	NA	NA	NA	NA	NA	NA	NA	NA	NA	NA	NA	NA	NA	NA
208	Xpert MTB-RIF Assay G4	72	negative	0	0	0	0	0	NA	NA	NA	NA	NA	NA	NA	NA	NA	NA	NA	NA	NA	NA	NA	NA
209	Xpert MTB-RIF Assay G4	73	negative	0	0	0	0	0	NA	NA	NA	NA	NA	NA	NA	NA	NA	NA	NA	NA	NA	NA	NA	NA
210	Xpert MTB-RIF Assay G4	73	negative	0	0	0	0	0	NA	NA	NA	NA	NA	NA	NA	NA	NA	NA	NA	NA	NA	NA	NA	NA
211	Xpert MTB-RIF Assay G4	73	negative	0	0	0	0	0	NA	NA	NA	NA	NA	NA	NA	NA	NA	NA	NA	NA	NA	NA	NA	NA
212	Xpert MTB-RIF Assay G4	74	positive	22.1	23.9	22.6	23.5	23.6	NA	NA	NA	NA	NA	negative	0	0	0	0	0	NA	NA	NA	NA	NA
213	Xpert MTB-RIF Assay G4	74	positive	22.1	23.9	22.6	23.5	23.6	NA	NA	NA	NA	NA	negative	0	0	0	0	0	NA	NA	NA	NA	NA
214	Xpert MTB-RIF Assay G4	74	positive	22.1	23.9	22.6	23.5	23.6	NA	NA	NA	NA	NA	positive	19.7	21.3	20.2	21.2	21.4	NA	NA	NA	NA	NA
215	Xpert MTB-RIF Assay G4	75	negative	0	0	0	0	0	NA	NA	NA	NA	NA	NA	NA	NA	NA	NA	NA	NA	NA	NA	NA	NA
216	Xpert MTB-RIF Assay G4	75	negative	0	0	0	0	0	NA	NA	NA	NA	NA	NA	NA	NA	NA	NA	NA	NA	NA	NA	NA	NA
217	Xpert MTB-RIF Assay G4	75	negative	0	0	0	0	0	NA	NA	NA	NA	NA	NA	NA	NA	NA	NA	NA	NA	NA	NA	NA	NA
218	Xpert MTB-RIF Assay G4	76	negative	0	0	0	0	0	NA	NA	NA	NA	NA	NA	NA	NA	NA	NA	NA	NA	NA	NA	NA	NA
219	Xpert MTB-RIF Assay G4	76	negative	0	0	0	0	0	NA	NA	NA	NA	NA	NA	NA	NA	NA	NA	NA	NA	NA	NA	NA	NA
220	Xpert MTB-RIF Assay G4	77	negative	0	0	0	0	0	NA	NA	NA	NA	NA	NA	NA	NA	NA	NA	NA	NA	NA	NA	NA	NA
221	Xpert MTB-RIF Assay G4	77	negative	0	0	0	0	0	NA	NA	NA	NA	NA	NA	NA	NA	NA	NA	NA	NA	NA	NA	NA	NA
222	Xpert MTB-RIF Assay G4	77	negative	0	0	0	0	0	NA	NA	NA	NA	NA	NA	NA	NA	NA	NA	NA	NA	NA	NA	NA	NA
223	Xpert MTB-RIF Assay G4	78	negative	0	0	0	0	0	NA	NA	NA	NA	NA	NA	NA	NA	NA	NA	NA	NA	NA	NA	NA	NA
224	Xpert MTB-RIF Assay G4	78	negative	0	0	0	0	0	NA	NA	NA	NA	NA	NA	NA	NA	NA	NA	NA	NA	NA	NA	NA	NA
225	Xpert MTB-RIF Assay G4	78	negative	0	0	0	0	0	NA	NA	NA	NA	NA	NA	NA	NA	NA	NA	NA	NA	NA	NA	NA	NA
226	Xpert MTB-RIF Assay G4	79	negative	0	0	0	0	0	NA	NA	NA	NA	NA	NA	NA	NA	NA	NA	NA	NA	NA	NA	NA	NA
227	Xpert MTB-RIF Assay G4	79	negative	0	0	0	0	0	NA	NA	NA	NA	NA	NA	NA	NA	NA	NA	NA	NA	NA	NA	NA	NA
228	Xpert MTB-RIF Assay G4	79	negative	0	0	0	0	0	NA	NA	NA	NA	NA	NA	NA	NA	NA	NA	NA	NA	NA	NA	NA	NA
229	Xpert MTB-RIF Assay G4	80	positive	26.8	27.5	27.3	28.1	28.6	NA	NA	NA	NA	NA	negative	0	0	0	0	0	NA	NA	NA	NA	NA
230	Xpert MTB-RIF Assay G4	80	positive	26.8	27.5	27.3	28.1	28.6	NA	NA	NA	NA	NA	positive	27.9	28.5	28.1	29	29.6	NA	NA	NA	NA	NA
231	Xpert MTB-RIF Assay G4	80	positive	26.8	27.5	27.3	28.1	28.6	NA	NA	NA	NA	NA	negative	0	0	0	0	0	NA	NA	NA	NA	NA
232	Xpert MTB-RIF Assay G4	81	negative	0	0	0	0	0	NA	NA	NA	NA	NA	NA	NA	NA	NA	NA	NA	NA	NA	NA	NA	NA
233	Xpert MTB-RIF Assay G4	81	negative	0	0	0	0	0	NA	NA	NA	NA	NA	NA	NA	NA	NA	NA	NA	NA	NA	NA	NA	NA
234	Xpert MTB-RIF Assay G4	81	negative	0	0	0	0	0	NA	NA	NA	NA	NA	NA	NA	NA	NA	NA	NA	NA	NA	NA	NA	NA
235	Xpert MTB-RIF Assay G4	82	negative	0	0	0	0	0	NA	NA	NA	NA	NA	NA	NA	NA	NA	NA	NA	NA	NA	NA	NA	NA
236	Xpert MTB-RIF Assay G4	82	negative	0	0	0	0	0	NA	NA	NA	NA	NA	NA	NA	NA	NA	NA	NA	NA	NA	NA	NA	NA
237	Xpert MTB-RIF Assay G4	82	negative	0	0	0	0	0	NA	NA	NA	NA	NA	NA	NA	NA	NA	NA	NA	NA	NA	NA	NA	NA
238	Xpert MTB-RIF Assay G4	83	negative	0	0	0	0	0	NA	NA	NA	NA	NA	NA	NA	NA	NA	NA	NA	NA	NA	NA	NA	NA
239	Xpert MTB-RIF Assay G4	83	negative	0	0	0	0	0	NA	NA	NA	NA	NA	NA	NA	NA	NA	NA	NA	NA	NA	NA	NA	NA
240	Xpert MTB-RIF Assay G4	83	negative	0	0	0	0	0	NA	NA	NA	NA	NA	NA	NA	NA	NA	NA	NA	NA	NA	NA	NA	NA
241	Xpert MTB-RIF Assay G4	84	negative	0	0	0	0	0	NA	NA	NA	NA	NA	NA	NA	NA	NA	NA	NA	NA	NA	NA	NA	NA
242	Xpert MTB-RIF Assay G4	84	negative	0	0	0	0	0	NA	NA	NA	NA	NA	NA	NA	NA	NA	NA	NA	NA	NA	NA	NA	NA
243	Xpert MTB-RIF Assay G4	85	positive	18	19.8	18.4	19.1	19.8	NA	NA	NA	NA	NA	negative	0	0	0	0	0	NA	NA	NA	NA	NA
244	Xpert MTB-RIF Assay G4	85	positive	18	19.8	18.4	19.1	19.8	NA	NA	NA	NA	NA	positive	13.4	15.3	13.7	14.4	14.9	NA	NA	NA	NA	NA
245	Xpert MTB-RIF Assay G4	85	positive	18	19.8	18.4	19.1	19.8	NA	NA	NA	NA	NA	negative	0	0	0	0	0	NA	NA	NA	NA	NA
246	Xpert MTB-RIF Assay G4	86	negative	0	0	0	0	0	NA	NA	NA	NA	NA	NA	NA	NA	NA	NA	NA	NA	NA	NA	NA	NA
247	Xpert MTB-RIF Assay G4	86	negative	0	0	0	0	0	NA	NA	NA	NA	NA	NA	NA	NA	NA	NA	NA	NA	NA	NA	NA	NA
248	Xpert MTB-RIF Assay G4	86	negative	0	0	0	0	0	NA	NA	NA	NA	NA	NA	NA	NA	NA	NA	NA	NA	NA	NA	NA	NA
249	Xpert MTB-RIF Assay G4	87	negative	0	0	0	0	0	NA	NA	NA	NA	NA	NA	NA	NA	NA	NA	NA	NA	NA	NA	NA	NA
250	Xpert MTB-RIF Assay G4	87	negative	0	0	0	0	0	NA	NA	NA	NA	NA	NA	NA	NA	NA	NA	NA	NA	NA	NA	NA	NA
251	Xpert MTB-RIF Assay G4	87	negative	0	0	0	0	0	NA	NA	NA	NA	NA	NA	NA	NA	NA	NA	NA	NA	NA	NA	NA	NA
252	Xpert MTB-RIF Assay G4	88	negative	0	0	0	0	0	NA	NA	NA	NA	NA	NA	NA	NA	NA	NA	NA	NA	NA	NA	NA	NA
253	Xpert MTB-RIF Assay G4	88	negative	0	0	0	0	0	NA	NA	NA	NA	NA	NA	NA	NA	NA	NA	NA	NA	NA	NA	NA	NA
254	Xpert MTB-RIF Assay G4	88	negative	0	0	0	0	0	NA	NA	NA	NA	NA	NA	NA	NA	NA	NA	NA	NA	NA	NA	NA	NA
255	Xpert MTB-RIF Assay G4	89	negative	0	0	0	0	0	NA	NA	NA	NA	NA	NA	NA	NA	NA	NA	NA	NA	NA	NA	NA	NA
256	Xpert MTB-RIF Assay G4	89	negative	0	0	0	0	0	NA	NA	NA	NA	NA	NA	NA	NA	NA	NA	NA	NA	NA	NA	NA	NA
257	Xpert MTB-RIF Assay G4	89	negative	0	0	0	0	0	NA	NA	NA	NA	NA	NA	NA	NA	NA	NA	NA	NA	NA	NA	NA	NA
258	Xpert MTB-RIF Assay G4	90	negative	0	0	0	0	0	NA	NA	NA	NA	NA	NA	NA	NA	NA	NA	NA	NA	NA	NA	NA	NA
259	Xpert MTB-RIF Assay G4	90	negative	0	0	0	0	0	NA	NA	NA	NA	NA	NA	NA	NA	NA	NA	NA	NA	NA	NA	NA	NA
260	Xpert MTB-RIF Assay G4	90	negative	0	0	0	0	0	NA	NA	NA	NA	NA	NA	NA	NA	NA	NA	NA	NA	NA	NA	NA	NA
261	Xpert MTB-RIF Assay G4	91	negative	0	0	0	0	0	NA	NA	NA	NA	NA	NA	NA	NA	NA	NA	NA	NA	NA	NA	NA	NA
262	Xpert MTB-RIF Assay G4	91	negative	0	0	0	0	0	NA	NA	NA	NA	NA	NA	NA	NA	NA	NA	NA	NA	NA	NA	NA	NA
263	Xpert MTB-RIF Assay G4	91	negative	0	0	0	0	0	NA	NA	NA	NA	NA	NA	NA	NA	NA	NA	NA	NA	NA	NA	NA	NA
264	Xpert MTB-RIF Assay G4	92	negative	0	0	0	0	0	NA	NA	NA	NA	NA	NA	NA	NA	NA	NA	NA	NA	NA	NA	NA	NA
265	Xpert MTB-RIF Assay G4	92	negative	0	0	0	0	0	NA	NA	NA	NA	NA	NA	NA	NA	NA	NA	NA	NA	NA	NA	NA	NA
266	Xpert MTB-RIF Assay G4	92	negative	0	0	0	0	0	NA	NA	NA	NA	NA	NA	NA	NA	NA	NA	NA	NA	NA	NA	NA	NA
267	Xpert MTB-RIF Assay G4	93	negative	0	0	0	0	0	NA	NA	NA	NA	NA	NA	NA	NA	NA	NA	NA	NA	NA	NA	NA	NA
268	Xpert MTB-RIF Assay G4	93	negative	0	0	0	0	0	NA	NA	NA	NA	NA	NA	NA	NA	NA	NA	NA	NA	NA	NA	NA	NA
269	Xpert MTB-RIF Assay G4	93	negative	0	0	0	0	0	NA	NA	NA	NA	NA	NA	NA	NA	NA	NA	NA	NA	NA	NA	NA	NA
270	Xpert MTB-RIF Assay G4	94	negative	0	0	0	0	0	NA	NA	NA	NA	NA	NA	NA	NA	NA	NA	NA	NA	NA	NA	NA	NA
271	Xpert MTB-RIF Assay G4	94	negative	0	0	0	0	0	NA	NA	NA	NA	NA	NA	NA	NA	NA	NA	NA	NA	NA	NA	NA	NA
272	Xpert MTB-RIF Assay G4	94	negative	0	0	0	0	0	NA	NA	NA	NA	NA	NA	NA	NA	NA	NA	NA	NA	NA	NA	NA	NA
273	Xpert MTB-RIF Assay G4	95	negative	0	0	0	0	0	NA	NA	NA	NA	NA	NA	NA	NA	NA	NA	NA	NA	NA	NA	NA	NA
274	Xpert MTB-RIF Assay G4	95	negative	0	0	0	0	0	NA	NA	NA	NA	NA	NA	NA	NA	NA	NA	NA	NA	NA	NA	NA	NA
275	Xpert MTB-RIF Assay G4	95	negative	0	0	0	0	0	NA	NA	NA	NA	NA	NA	NA	NA	NA	NA	NA	NA	NA	NA	NA	NA
276	Xpert MTB-RIF Assay G4	96	positive	18.5	20.1	18.8	19.9	20	NA	NA	NA	NA	NA	negative	0	0	0	0	0	NA	NA	NA	NA	NA
277	Xpert MTB-RIF Assay G4	96	positive	18.5	20.1	18.8	19.9	20	NA	NA	NA	NA	NA	positive	16.5	18.6	17.2	18.1	18.2	NA	NA	NA	NA	NA
278	Xpert MTB-RIF Assay G4	96	positive	18.5	20.1	18.8	19.9	20	NA	NA	NA	NA	NA	negative	0	0	0	0	0	NA	NA	NA	NA	NA
279	Xpert MTB-RIF Assay G4	97	positive	16.2	18	16.5	17.6	17.7	NA	NA	NA	NA	NA	positive	16.4	18.2	16.7	17.4	18.2	NA	NA	NA	NA	NA
280	Xpert MTB-RIF Assay G4	97	positive	16.2	18	16.5	17.6	17.7	NA	NA	NA	NA	NA	positive	23.6	24.9	23.9	25.1	25	NA	NA	NA	NA	NA
281	Xpert MTB-RIF Assay G4	97	positive	16.2	18	16.5	17.6	17.7	NA	NA	NA	NA	NA	negative	0	0	0	0	0	NA	NA	NA	NA	NA
282	Xpert MTB-RIF Assay G4	98	negative	0	0	0	0	0	NA	NA	NA	NA	NA	NA	NA	NA	NA	NA	NA	NA	NA	NA	NA	NA
283	Xpert MTB-RIF Assay G4	98	negative	0	0	0	0	0	NA	NA	NA	NA	NA	NA	NA	NA	NA	NA	NA	NA	NA	NA	NA	NA
284	Xpert MTB-RIF Assay G4	98	negative	0	0	0	0	0	NA	NA	NA	NA	NA	NA	NA	NA	NA	NA	NA	NA	NA	NA	NA	NA
285	Xpert MTB-RIF Assay G4	99	negative	0	0	0	0	0	NA	NA	NA	NA	NA	NA	NA	NA	NA	NA	NA	NA	NA	NA	NA	NA
286	Xpert MTB-RIF Assay G4	99	negative	0	0	0	0	0	NA	NA	NA	NA	NA	NA	NA	NA	NA	NA	NA	NA	NA	NA	NA	NA
287	Xpert MTB-RIF Assay G4	99	negative	0	0	0	0	0	NA	NA	NA	NA	NA	NA	NA	NA	NA	NA	NA	NA	NA	NA	NA	NA
288	Xpert MTB-RIF Assay G4	100	negative	0	0	0	0	0	NA	NA	NA	NA	NA	NA	NA	NA	NA	NA	NA	NA	NA	NA	NA	NA
289	Xpert MTB-RIF Assay G4	100	negative	0	0	0	0	0	NA	NA	NA	NA	NA	NA	NA	NA	NA	NA	NA	NA	NA	NA	NA	NA
290	Xpert MTB-RIF Assay G4	100	negative	0	0	0	0	0	NA	NA	NA	NA	NA	NA	NA	NA	NA	NA	NA	NA	NA	NA	NA	NA
291	Xpert MTB-RIF Assay G4	101	positive	23.3	24.5	23.5	24.6	24.5	NA	NA	NA	NA	NA	negative	0	0	0	0	0	NA	NA	NA	NA	NA
292	Xpert MTB-RIF Assay G4	101	positive	23.3	24.5	23.5	24.6	24.5	NA	NA	NA	NA	NA	positive	22.2	23.5	22.4	23.6	23.6	NA	NA	NA	NA	NA
293	Xpert MTB-RIF Assay G4	102	negative	0	0	0	0	0	NA	NA	NA	NA	NA	NA	NA	NA	NA	NA	NA	NA	NA	NA	NA	NA
294	Xpert MTB-RIF Assay G4	102	negative	0	0	0	0	0	NA	NA	NA	NA	NA	NA	NA	NA	NA	NA	NA	NA	NA	NA	NA	NA
295	Xpert MTB-RIF Assay G4	102	negative	0	0	0	0	0	NA	NA	NA	NA	NA	NA	NA	NA	NA	NA	NA	NA	NA	NA	NA	NA
296	Xpert MTB-RIF Assay G4	103	negative	0	0	0	0	0	NA	NA	NA	NA	NA	NA	NA	NA	NA	NA	NA	NA	NA	NA	NA	NA
297	Xpert MTB-RIF Assay G4	103	negative	0	0	0	0	0	NA	NA	NA	NA	NA	NA	NA	NA	NA	NA	NA	NA	NA	NA	NA	NA
298	Xpert MTB-RIF Assay G4	103	negative	0	0	0	0	0	NA	NA	NA	NA	NA	NA	NA	NA	NA	NA	NA	NA	NA	NA	NA	NA
299	Xpert MTB-RIF Assay G4	104	positive	23.4	24.7	23.7	24.2	24.8	NA	NA	NA	NA	NA	negative	0	0	0	0	0	NA	NA	NA	NA	NA
300	Xpert MTB-RIF Assay G4	104	positive	23.4	24.7	23.7	24.2	24.8	NA	NA	NA	NA	NA	positive	18	19.8	18.2	19.5	19.5	NA	NA	NA	NA	NA
301	Xpert MTB-RIF Assay G4	104	positive	23.4	24.7	23.7	24.2	24.8	NA	NA	NA	NA	NA	negative	0	0	0	0	0	NA	NA	NA	NA	NA
302	Xpert MTB-RIF Assay G4	105	negative	0	0	0	0	0	NA	NA	NA	NA	NA	NA	NA	NA	NA	NA	NA	NA	NA	NA	NA	NA
303	Xpert MTB-RIF Assay G4	105	negative	0	0	0	0	0	NA	NA	NA	NA	NA	NA	NA	NA	NA	NA	NA	NA	NA	NA	NA	NA
304	Xpert MTB-RIF Assay G4	106	negative	0	0	0	0	0	NA	NA	NA	NA	NA	NA	NA	NA	NA	NA	NA	NA	NA	NA	NA	NA
305	Xpert MTB-RIF Assay G4	106	negative	0	0	0	0	0	NA	NA	NA	NA	NA	NA	NA	NA	NA	NA	NA	NA	NA	NA	NA	NA
306	Xpert MTB-RIF Assay G4	106	negative	0	0	0	0	0	NA	NA	NA	NA	NA	NA	NA	NA	NA	NA	NA	NA	NA	NA	NA	NA
307	Xpert MTB-RIF Assay G4	107	negative	0	0	0	0	0	NA	NA	NA	NA	NA	NA	NA	NA	NA	NA	NA	NA	NA	NA	NA	NA
308	Xpert MTB-RIF Assay G4	107	negative	0	0	0	0	0	NA	NA	NA	NA	NA	NA	NA	NA	NA	NA	NA	NA	NA	NA	NA	NA
309	Xpert MTB-RIF Assay G4	107	negative	0	0	0	0	0	NA	NA	NA	NA	NA	NA	NA	NA	NA	NA	NA	NA	NA	NA	NA	NA
310	Xpert MTB-RIF Assay G4	108	positive	14.8	17	15.3	16.4	16.4	NA	NA	NA	NA	NA	positive	13.7	15.8	14.4	14.4	15.5	NA	NA	NA	NA	NA
311	Xpert MTB-RIF Assay G4	108	positive	14.8	17	15.3	16.4	16.4	NA	NA	NA	NA	NA	negative	0	0	0	0	0	NA	NA	NA	NA	NA
312	Xpert MTB-RIF Assay G4	108	positive	14.8	17	15.3	16.4	16.4	NA	NA	NA	NA	NA	negative	0	0	0	0	0	NA	NA	NA	NA	NA
313	Xpert MTB-RIF Assay G4	109	negative	0	0	0	0	0	NA	NA	NA	NA	NA	NA	NA	NA	NA	NA	NA	NA	NA	NA	NA	NA
314	Xpert MTB-RIF Assay G4	109	negative	0	0	0	0	0	NA	NA	NA	NA	NA	NA	NA	NA	NA	NA	NA	NA	NA	NA	NA	NA
315	Xpert MTB-RIF Assay G4	109	negative	0	0	0	0	0	NA	NA	NA	NA	NA	NA	NA	NA	NA	NA	NA	NA	NA	NA	NA	NA
316	Xpert MTB-RIF Assay G4	110	negative	0	0	0	0	0	NA	NA	NA	NA	NA	NA	NA	NA	NA	NA	NA	NA	NA	NA	NA	NA
317	Xpert MTB-RIF Assay G4	110	negative	0	0	0	0	0	NA	NA	NA	NA	NA	NA	NA	NA	NA	NA	NA	NA	NA	NA	NA	NA
318	Xpert MTB-RIF Assay G4	110	negative	0	0	0	0	0	NA	NA	NA	NA	NA	NA	NA	NA	NA	NA	NA	NA	NA	NA	NA	NA
319	Xpert MTB-RIF Assay G4	111	negative	0	0	0	0	0	NA	NA	NA	NA	NA	NA	NA	NA	NA	NA	NA	NA	NA	NA	NA	NA
320	Xpert MTB-RIF Assay G4	111	negative	0	0	0	0	0	NA	NA	NA	NA	NA	NA	NA	NA	NA	NA	NA	NA	NA	NA	NA	NA
321	Xpert MTB-RIF Assay G4	111	negative	0	0	0	0	0	NA	NA	NA	NA	NA	NA	NA	NA	NA	NA	NA	NA	NA	NA	NA	NA
322	Xpert MTB-RIF Assay G4	112	negative	0	0	0	0	0	NA	NA	NA	NA	NA	NA	NA	NA	NA	NA	NA	NA	NA	NA	NA	NA
323	Xpert MTB-RIF Assay G4	112	negative	0	0	0	0	0	NA	NA	NA	NA	NA	NA	NA	NA	NA	NA	NA	NA	NA	NA	NA	NA
324	Xpert MTB-RIF Assay G4	112	negative	0	0	0	0	0	NA	NA	NA	NA	NA	NA	NA	NA	NA	NA	NA	NA	NA	NA	NA	NA
325	Xpert MTB-RIF Assay G4	113	negative	0	0	0	0	0	NA	NA	NA	NA	NA	NA	NA	NA	NA	NA	NA	NA	NA	NA	NA	NA
326	Xpert MTB-RIF Assay G4	113	negative	0	0	0	0	0	NA	NA	NA	NA	NA	NA	NA	NA	NA	NA	NA	NA	NA	NA	NA	NA
327	Xpert MTB-RIF Assay G4	113	negative	0	0	0	0	0	NA	NA	NA	NA	NA	NA	NA	NA	NA	NA	NA	NA	NA	NA	NA	NA
328	Xpert MTB-RIF Assay G4	114	negative	0	0	0	0	0	NA	NA	NA	NA	NA	NA	NA	NA	NA	NA	NA	NA	NA	NA	NA	NA
329	Xpert MTB-RIF Assay G4	114	negative	0	0	0	0	0	NA	NA	NA	NA	NA	NA	NA	NA	NA	NA	NA	NA	NA	NA	NA	NA
330	Xpert MTB-RIF Assay G4	114	negative	0	0	0	0	0	NA	NA	NA	NA	NA	NA	NA	NA	NA	NA	NA	NA	NA	NA	NA	NA
331	Xpert MTB-RIF Assay G4	115	negative	0	0	0	0	0	NA	NA	NA	NA	NA	NA	NA	NA	NA	NA	NA	NA	NA	NA	NA	NA
332	Xpert MTB-RIF Assay G4	115	negative	0	0	0	0	0	NA	NA	NA	NA	NA	NA	NA	NA	NA	NA	NA	NA	NA	NA	NA	NA
333	Xpert MTB-RIF Assay G4	115	negative	0	0	0	0	0	NA	NA	NA	NA	NA	NA	NA	NA	NA	NA	NA	NA	NA	NA	NA	NA
334	Xpert MTB-RIF Assay G4	116	negative	0	0	0	0	0	NA	NA	NA	NA	NA	NA	NA	NA	NA	NA	NA	NA	NA	NA	NA	NA
335	Xpert MTB-RIF Assay G4	116	negative	0	0	0	0	0	NA	NA	NA	NA	NA	NA	NA	NA	NA	NA	NA	NA	NA	NA	NA	NA
336	Xpert MTB-RIF Assay G4	116	negative	0	0	0	0	0	NA	NA	NA	NA	NA	NA	NA	NA	NA	NA	NA	NA	NA	NA	NA	NA
337	Xpert MTB-RIF Assay G4	117	negative	0	0	0	0	0	NA	NA	NA	NA	NA	NA	NA	NA	NA	NA	NA	NA	NA	NA	NA	NA
338	Xpert MTB-RIF Assay G4	117	negative	0	0	0	0	0	NA	NA	NA	NA	NA	NA	NA	NA	NA	NA	NA	NA	NA	NA	NA	NA
339	Xpert MTB-RIF Assay G4	117	negative	0	0	0	0	0	NA	NA	NA	NA	NA	NA	NA	NA	NA	NA	NA	NA	NA	NA	NA	NA
340	Xpert MTB-RIF Assay G4	118	negative	0	0	0	0	0	NA	NA	NA	NA	NA	NA	NA	NA	NA	NA	NA	NA	NA	NA	NA	NA
341	Xpert MTB-RIF Assay G4	118	negative	0	0	0	0	0	NA	NA	NA	NA	NA	NA	NA	NA	NA	NA	NA	NA	NA	NA	NA	NA
342	Xpert MTB-RIF Assay G4	118	negative	0	0	0	0	0	NA	NA	NA	NA	NA	NA	NA	NA	NA	NA	NA	NA	NA	NA	NA	NA
343	Xpert MTB-RIF Assay G4	119	negative	0	0	0	0	0	NA	NA	NA	NA	NA	NA	NA	NA	NA	NA	NA	NA	NA	NA	NA	NA
344	Xpert MTB-RIF Assay G4	119	negative	0	0	0	0	0	NA	NA	NA	NA	NA	NA	NA	NA	NA	NA	NA	NA	NA	NA	NA	NA
345	Xpert MTB-RIF Assay G4	119	negative	0	0	0	0	0	NA	NA	NA	NA	NA	NA	NA	NA	NA	NA	NA	NA	NA	NA	NA	NA
346	Xpert MTB-RIF Assay G4	120	negative	0	0	0	0	0	NA	NA	NA	NA	NA	NA	NA	NA	NA	NA	NA	NA	NA	NA	NA	NA
347	Xpert MTB-RIF Assay G4	120	negative	0	0	0	0	0	NA	NA	NA	NA	NA	NA	NA	NA	NA	NA	NA	NA	NA	NA	NA	NA
348	Xpert MTB-RIF Assay G4	120	negative	0	0	0	0	0	NA	NA	NA	NA	NA	NA	NA	NA	NA	NA	NA	NA	NA	NA	NA	NA
349	Xpert MTB-RIF Assay G4	121	negative	0	0	0	0	0	NA	NA	NA	NA	NA	NA	NA	NA	NA	NA	NA	NA	NA	NA	NA	NA
350	Xpert MTB-RIF Assay G4	121	negative	0	0	0	0	0	NA	NA	NA	NA	NA	NA	NA	NA	NA	NA	NA	NA	NA	NA	NA	NA
351	Xpert MTB-RIF Assay G4	122	negative	0	0	0	0	0	NA	NA	NA	NA	NA	NA	NA	NA	NA	NA	NA	NA	NA	NA	NA	NA
352	Xpert MTB-RIF Assay G4	122	negative	0	0	0	0	0	NA	NA	NA	NA	NA	NA	NA	NA	NA	NA	NA	NA	NA	NA	NA	NA
353	Xpert MTB-RIF Assay G4	122	negative	0	0	0	0	0	NA	NA	NA	NA	NA	NA	NA	NA	NA	NA	NA	NA	NA	NA	NA	NA
354	Xpert MTB-RIF Assay G4	123	positive	27.9	28.6	28.1	28.8	29.5	NA	NA	NA	NA	NA	negative	0	0	0	0	0	NA	NA	NA	NA	NA
355	Xpert MTB-RIF Assay G4	123	positive	27.9	28.6	28.1	28.8	29.5	NA	NA	NA	NA	NA	positive	25.3	27	25.6	26.7	26.6	NA	NA	NA	NA	NA
356	Xpert MTB-RIF Assay G4	123	positive	27.9	28.6	28.1	28.8	29.5	NA	NA	NA	NA	NA	negative	0	0	0	0	0	NA	NA	NA	NA	NA
357	Xpert MTB-RIF Assay G4	124	negative	0	0	0	0	0	NA	NA	NA	NA	NA	NA	NA	NA	NA	NA	NA	NA	NA	NA	NA	NA
358	Xpert MTB-RIF Assay G4	124	negative	0	0	0	0	0	NA	NA	NA	NA	NA	NA	NA	NA	NA	NA	NA	NA	NA	NA	NA	NA
359	Xpert MTB-RIF Assay G4	124	negative	0	0	0	0	0	NA	NA	NA	NA	NA	NA	NA	NA	NA	NA	NA	NA	NA	NA	NA	NA
360	Xpert MTB-RIF Assay G4	125	negative	0	0	0	0	0	NA	NA	NA	NA	NA	NA	NA	NA	NA	NA	NA	NA	NA	NA	NA	NA
361	Xpert MTB-RIF Assay G4	125	negative	0	0	0	0	0	NA	NA	NA	NA	NA	NA	NA	NA	NA	NA	NA	NA	NA	NA	NA	NA
362	Xpert MTB-RIF Assay G4	125	negative	0	0	0	0	0	NA	NA	NA	NA	NA	NA	NA	NA	NA	NA	NA	NA	NA	NA	NA	NA
363	Xpert MTB-RIF Assay G4	126	negative	0	0	0	0	0	NA	NA	NA	NA	NA	NA	NA	NA	NA	NA	NA	NA	NA	NA	NA	NA
364	Xpert MTB-RIF Assay G4	126	negative	0	0	0	0	0	NA	NA	NA	NA	NA	NA	NA	NA	NA	NA	NA	NA	NA	NA	NA	NA
365	Xpert MTB-RIF Assay G4	126	negative	0	0	0	0	0	NA	NA	NA	NA	NA	NA	NA	NA	NA	NA	NA	NA	NA	NA	NA	NA
366	Xpert MTB-RIF Assay G4	127	negative	0	0	0	0	0	NA	NA	NA	NA	NA	NA	NA	NA	NA	NA	NA	NA	NA	NA	NA	NA
367	Xpert MTB-RIF Assay G4	127	negative	0	0	0	0	0	NA	NA	NA	NA	NA	NA	NA	NA	NA	NA	NA	NA	NA	NA	NA	NA
368	Xpert MTB-RIF Assay G4	127	negative	0	0	0	0	0	NA	NA	NA	NA	NA	NA	NA	NA	NA	NA	NA	NA	NA	NA	NA	NA
369	Xpert MTB-RIF Assay G4	128	negative	0	0	0	0	0	NA	NA	NA	NA	NA	NA	NA	NA	NA	NA	NA	NA	NA	NA	NA	NA
370	Xpert MTB-RIF Assay G4	128	negative	0	0	0	0	0	NA	NA	NA	NA	NA	NA	NA	NA	NA	NA	NA	NA	NA	NA	NA	NA
371	Xpert MTB-RIF Assay G4	129	negative	0	0	0	0	0	NA	NA	NA	NA	NA	NA	NA	NA	NA	NA	NA	NA	NA	NA	NA	NA
372	Xpert MTB-RIF Assay G4	129	negative	0	0	0	0	0	NA	NA	NA	NA	NA	NA	NA	NA	NA	NA	NA	NA	NA	NA	NA	NA
373	Xpert MTB-RIF Assay G4	129	negative	0	0	0	0	0	NA	NA	NA	NA	NA	NA	NA	NA	NA	NA	NA	NA	NA	NA	NA	NA
374	Xpert MTB-RIF Assay G4	130	negative	0	0	0	0	0	NA	NA	NA	NA	NA	NA	NA	NA	NA	NA	NA	NA	NA	NA	NA	NA
375	Xpert MTB-RIF Assay G4	130	negative	0	0	0	0	0	NA	NA	NA	NA	NA	NA	NA	NA	NA	NA	NA	NA	NA	NA	NA	NA
376	Xpert MTB-RIF Assay G4	130	negative	0	0	0	0	0	NA	NA	NA	NA	NA	NA	NA	NA	NA	NA	NA	NA	NA	NA	NA	NA
377	Xpert MTB-RIF Assay G4	131	negative	0	0	0	0	0	NA	NA	NA	NA	NA	NA	NA	NA	NA	NA	NA	NA	NA	NA	NA	NA
378	Xpert MTB-RIF Assay G4	131	negative	0	0	0	0	0	NA	NA	NA	NA	NA	NA	NA	NA	NA	NA	NA	NA	NA	NA	NA	NA
379	Xpert MTB-RIF Assay G4	131	negative	0	0	0	0	0	NA	NA	NA	NA	NA	NA	NA	NA	NA	NA	NA	NA	NA	NA	NA	NA
380	Xpert MTB-RIF Assay G4	132	negative	0	0	0	0	0	NA	NA	NA	NA	NA	NA	NA	NA	NA	NA	NA	NA	NA	NA	NA	NA
381	Xpert MTB-RIF Assay G4	132	negative	0	0	0	0	0	NA	NA	NA	NA	NA	NA	NA	NA	NA	NA	NA	NA	NA	NA	NA	NA
382	Xpert MTB-RIF Assay G4	132	negative	0	0	0	0	0	NA	NA	NA	NA	NA	NA	NA	NA	NA	NA	NA	NA	NA	NA	NA	NA
383	Xpert MTB-RIF Assay G4	133	negative	0	0	0	0	0	NA	NA	NA	NA	NA	NA	NA	NA	NA	NA	NA	NA	NA	NA	NA	NA
384	Xpert MTB-RIF Assay G4	133	negative	0	0	0	0	0	NA	NA	NA	NA	NA	NA	NA	NA	NA	NA	NA	NA	NA	NA	NA	NA
385	Xpert MTB-RIF Assay G4	133	negative	0	0	0	0	0	NA	NA	NA	NA	NA	NA	NA	NA	NA	NA	NA	NA	NA	NA	NA	NA
386	Xpert MTB-RIF Assay G4	134	negative	0	0	0	0	0	NA	NA	NA	NA	NA	NA	NA	NA	NA	NA	NA	NA	NA	NA	NA	NA
387	Xpert MTB-RIF Assay G4	134	negative	0	0	0	0	0	NA	NA	NA	NA	NA	NA	NA	NA	NA	NA	NA	NA	NA	NA	NA	NA
388	Xpert MTB-RIF Assay G4	134	negative	0	0	0	0	0	NA	NA	NA	NA	NA	NA	NA	NA	NA	NA	NA	NA	NA	NA	NA	NA
389	Xpert MTB-RIF Assay G4	135	negative	0	0	0	0	0	NA	NA	NA	NA	NA	NA	NA	NA	NA	NA	NA	NA	NA	NA	NA	NA
390	Xpert MTB-RIF Assay G4	135	negative	0	0	0	0	0	NA	NA	NA	NA	NA	NA	NA	NA	NA	NA	NA	NA	NA	NA	NA	NA
391	Xpert MTB-RIF Assay G4	135	negative	0	0	0	0	0	NA	NA	NA	NA	NA	NA	NA	NA	NA	NA	NA	NA	NA	NA	NA	NA
392	Xpert MTB-RIF Assay G4	136	negative	0	0	0	0	0	NA	NA	NA	NA	NA	NA	NA	NA	NA	NA	NA	NA	NA	NA	NA	NA
393	Xpert MTB-RIF Assay G4	136	negative	0	0	0	0	0	NA	NA	NA	NA	NA	NA	NA	NA	NA	NA	NA	NA	NA	NA	NA	NA
394	Xpert MTB-RIF Assay G4	136	negative	0	0	0	0	0	NA	NA	NA	NA	NA	NA	NA	NA	NA	NA	NA	NA	NA	NA	NA	NA
395	Xpert MTB-RIF Assay G4	137	negative	0	0	0	0	0	NA	NA	NA	NA	NA	NA	NA	NA	NA	NA	NA	NA	NA	NA	NA	NA
396	Xpert MTB-RIF Assay G4	137	negative	0	0	0	0	0	NA	NA	NA	NA	NA	NA	NA	NA	NA	NA	NA	NA	NA	NA	NA	NA
397	Xpert MTB-RIF Assay G4	138	negative	0	0	0	0	0	NA	NA	NA	NA	NA	NA	NA	NA	NA	NA	NA	NA	NA	NA	NA	NA
398	Xpert MTB-RIF Assay G4	138	negative	0	0	0	0	0	NA	NA	NA	NA	NA	NA	NA	NA	NA	NA	NA	NA	NA	NA	NA	NA
399	Xpert MTB-RIF Assay G4	138	negative	0	0	0	0	0	NA	NA	NA	NA	NA	NA	NA	NA	NA	NA	NA	NA	NA	NA	NA	NA
400	Xpert MTB-RIF Assay G4	139	negative	0	0	0	0	0	NA	NA	NA	NA	NA	NA	NA	NA	NA	NA	NA	NA	NA	NA	NA	NA
401	Xpert MTB-RIF Assay G4	139	negative	0	0	0	0	0	NA	NA	NA	NA	NA	NA	NA	NA	NA	NA	NA	NA	NA	NA	NA	NA
402	Xpert MTB-RIF Assay G4	139	negative	0	0	0	0	0	NA	NA	NA	NA	NA	NA	NA	NA	NA	NA	NA	NA	NA	NA	NA	NA
403	Xpert MTB-RIF Assay G4	140	negative	0	0	0	0	0	NA	NA	NA	NA	NA	NA	NA	NA	NA	NA	NA	NA	NA	NA	NA	NA
404	Xpert MTB-RIF Assay G4	140	negative	0	0	0	0	0	NA	NA	NA	NA	NA	NA	NA	NA	NA	NA	NA	NA	NA	NA	NA	NA
405	Xpert MTB-RIF Assay G4	140	negative	0	0	0	0	0	NA	NA	NA	NA	NA	NA	NA	NA	NA	NA	NA	NA	NA	NA	NA	NA
406	Xpert MTB-RIF Assay G4	141	negative	0	0	0	0	0	NA	NA	NA	NA	NA	NA	NA	NA	NA	NA	NA	NA	NA	NA	NA	NA
407	Xpert MTB-RIF Assay G4	141	negative	0	0	0	0	0	NA	NA	NA	NA	NA	NA	NA	NA	NA	NA	NA	NA	NA	NA	NA	NA
408	Xpert MTB-RIF Assay G4	141	negative	0	0	0	0	0	NA	NA	NA	NA	NA	NA	NA	NA	NA	NA	NA	NA	NA	NA	NA	NA
409	Xpert MTB-RIF Assay G4	142	negative	0	0	0	0	0	NA	NA	NA	NA	NA	NA	NA	NA	NA	NA	NA	NA	NA	NA	NA	NA
410	Xpert MTB-RIF Assay G4	142	negative	0	0	0	0	0	NA	NA	NA	NA	NA	NA	NA	NA	NA	NA	NA	NA	NA	NA	NA	NA
411	Xpert MTB-RIF Assay G4	143	negative	0	0	0	0	0	NA	NA	NA	NA	NA	NA	NA	NA	NA	NA	NA	NA	NA	NA	NA	NA
412	Xpert MTB-RIF Assay G4	143	negative	0	0	0	0	0	NA	NA	NA	NA	NA	NA	NA	NA	NA	NA	NA	NA	NA	NA	NA	NA
413	Xpert MTB-RIF Assay G4	143	negative	0	0	0	0	0	NA	NA	NA	NA	NA	NA	NA	NA	NA	NA	NA	NA	NA	NA	NA	NA
414	Xpert MTB-RIF Assay G4	144	negative	0	0	0	0	0	NA	NA	NA	NA	NA	NA	NA	NA	NA	NA	NA	NA	NA	NA	NA	NA
415	Xpert MTB-RIF Assay G4	144	negative	0	0	0	0	0	NA	NA	NA	NA	NA	NA	NA	NA	NA	NA	NA	NA	NA	NA	NA	NA
416	Xpert MTB-RIF Assay G4	144	negative	0	0	0	0	0	NA	NA	NA	NA	NA	NA	NA	NA	NA	NA	NA	NA	NA	NA	NA	NA
417	Xpert MTB-RIF Assay G4	145	negative	0	0	0	0	0	NA	NA	NA	NA	NA	NA	NA	NA	NA	NA	NA	NA	NA	NA	NA	NA
418	Xpert MTB-RIF Assay G4	145	negative	0	0	0	0	0	NA	NA	NA	NA	NA	NA	NA	NA	NA	NA	NA	NA	NA	NA	NA	NA
419	Xpert MTB-RIF Assay G4	145	negative	0	0	0	0	0	NA	NA	NA	NA	NA	NA	NA	NA	NA	NA	NA	NA	NA	NA	NA	NA
420	Xpert MTB-RIF Assay G4	146	negative	0	0	0	0	0	NA	NA	NA	NA	NA	NA	NA	NA	NA	NA	NA	NA	NA	NA	NA	NA
421	Xpert MTB-RIF Assay G4	146	negative	0	0	0	0	0	NA	NA	NA	NA	NA	NA	NA	NA	NA	NA	NA	NA	NA	NA	NA	NA
422	Xpert MTB-RIF Assay G4	146	negative	0	0	0	0	0	NA	NA	NA	NA	NA	NA	NA	NA	NA	NA	NA	NA	NA	NA	NA	NA
423	Xpert MTB-RIF Assay G4	147	negative	0	0	0	0	0	NA	NA	NA	NA	NA	NA	NA	NA	NA	NA	NA	NA	NA	NA	NA	NA
424	Xpert MTB-RIF Assay G4	147	negative	0	0	0	0	0	NA	NA	NA	NA	NA	NA	NA	NA	NA	NA	NA	NA	NA	NA	NA	NA
425	Xpert MTB-RIF Assay G4	147	negative	0	0	0	0	0	NA	NA	NA	NA	NA	NA	NA	NA	NA	NA	NA	NA	NA	NA	NA	NA
426	Xpert MTB-RIF Assay G4	148	negative	0	0	0	0	0	NA	NA	NA	NA	NA	NA	NA	NA	NA	NA	NA	NA	NA	NA	NA	NA
427	Xpert MTB-RIF Assay G4	148	negative	0	0	0	0	0	NA	NA	NA	NA	NA	NA	NA	NA	NA	NA	NA	NA	NA	NA	NA	NA
428	Xpert MTB-RIF Assay G4	148	negative	0	0	0	0	0	NA	NA	NA	NA	NA	NA	NA	NA	NA	NA	NA	NA	NA	NA	NA	NA
429	Xpert MTB-RIF Assay G4	149	negative	0	0	0	0	0	NA	NA	NA	NA	NA	NA	NA	NA	NA	NA	NA	NA	NA	NA	NA	NA
430	Xpert MTB-RIF Assay G4	149	negative	0	0	0	0	0	NA	NA	NA	NA	NA	NA	NA	NA	NA	NA	NA	NA	NA	NA	NA	NA
431	Xpert MTB-RIF Assay G4	149	negative	0	0	0	0	0	NA	NA	NA	NA	NA	NA	NA	NA	NA	NA	NA	NA	NA	NA	NA	NA
432	Xpert MTB-RIF Assay G4	150	positive	20.9	23.2	21.3	22.3	22.2	NA	NA	NA	NA	NA	negative	0	0	0	0	0	NA	NA	NA	NA	NA
433	Xpert MTB-RIF Assay G4	150	positive	20.9	23.2	21.3	22.3	22.2	NA	NA	NA	NA	NA	negative	0	0	0	0	0	NA	NA	NA	NA	NA
434	Xpert MTB-RIF Assay G4	150	positive	20.9	23.2	21.3	22.3	22.2	NA	NA	NA	NA	NA	positive	21.9	23.3	22.5	22.9	23.4	NA	NA	NA	NA	NA
435	Xpert MTB-RIF Assay G4	151	positive	27.9	28.7	28.4	29	29.9	NA	NA	NA	NA	NA	negative	0	0	0	0	0	NA	NA	NA	NA	NA
436	Xpert MTB-RIF Assay G4	151	positive	27.9	28.7	28.4	29	29.9	NA	NA	NA	NA	NA	positive	25.9	27.7	26.2	27.3	27.2	NA	NA	NA	NA	NA
437	Xpert MTB-RIF Assay G4	152	negative	0	0	0	0	0	NA	NA	NA	NA	NA	NA	NA	NA	NA	NA	NA	NA	NA	NA	NA	NA
438	Xpert MTB-RIF Assay G4	152	negative	0	0	0	0	0	NA	NA	NA	NA	NA	NA	NA	NA	NA	NA	NA	NA	NA	NA	NA	NA
439	Xpert MTB-RIF Assay G4	152	negative	0	0	0	0	0	NA	NA	NA	NA	NA	NA	NA	NA	NA	NA	NA	NA	NA	NA	NA	NA
440	Xpert MTB-RIF Assay G4	153	negative	0	0	0	0	0	NA	NA	NA	NA	NA	NA	NA	NA	NA	NA	NA	NA	NA	NA	NA	NA
441	Xpert MTB-RIF Assay G4	153	negative	0	0	0	0	0	NA	NA	NA	NA	NA	NA	NA	NA	NA	NA	NA	NA	NA	NA	NA	NA
442	Xpert MTB-RIF Assay G4	153	negative	0	0	0	0	0	NA	NA	NA	NA	NA	NA	NA	NA	NA	NA	NA	NA	NA	NA	NA	NA
443	Xpert MTB-RIF Assay G4	154	negative	0	0	0	0	0	NA	NA	NA	NA	NA	NA	NA	NA	NA	NA	NA	NA	NA	NA	NA	NA
444	Xpert MTB-RIF Assay G4	154	negative	0	0	0	0	0	NA	NA	NA	NA	NA	NA	NA	NA	NA	NA	NA	NA	NA	NA	NA	NA
445	Xpert MTB-RIF Assay G4	155	negative	0	0	0	0	0	NA	NA	NA	NA	NA	NA	NA	NA	NA	NA	NA	NA	NA	NA	NA	NA
446	Xpert MTB-RIF Assay G4	155	negative	0	0	0	0	0	NA	NA	NA	NA	NA	NA	NA	NA	NA	NA	NA	NA	NA	NA	NA	NA
447	Xpert MTB-RIF Assay G4	155	negative	0	0	0	0	0	NA	NA	NA	NA	NA	NA	NA	NA	NA	NA	NA	NA	NA	NA	NA	NA
448	Xpert MTB-RIF Assay G4	156	negative	0	0	0	0	0	NA	NA	NA	NA	NA	NA	NA	NA	NA	NA	NA	NA	NA	NA	NA	NA
449	Xpert MTB-RIF Assay G4	156	negative	0	0	0	0	0	NA	NA	NA	NA	NA	NA	NA	NA	NA	NA	NA	NA	NA	NA	NA	NA
450	Xpert MTB-RIF Assay G4	156	negative	0	0	0	0	0	NA	NA	NA	NA	NA	NA	NA	NA	NA	NA	NA	NA	NA	NA	NA	NA
451	Xpert MTB-RIF Assay G4	157	positive	12.6	14.8	12.9	14.2	14.4	NA	NA	NA	NA	NA	negative	0	0	0	0	0	NA	NA	NA	NA	NA
452	Xpert MTB-RIF Assay G4	157	positive	12.6	14.8	12.9	14.2	14.4	NA	NA	NA	NA	NA	negative	0	0	0	0	0	NA	NA	NA	NA	NA
453	Xpert MTB-RIF Assay G4	157	positive	12.6	14.8	12.9	14.2	14.4	NA	NA	NA	NA	NA	positive	15.2	17	15.7	16.4	16.7	NA	NA	NA	NA	NA
454	Xpert MTB-RIF Assay G4	158	positive	29.6	30	29.7	30.5	31.4	NA	NA	NA	NA	NA	positive	28.6	29.4	28.9	29.6	30.2	NA	NA	NA	NA	NA
455	Xpert MTB-RIF Assay G4	158	positive	29.6	30	29.7	30.5	31.4	NA	NA	NA	NA	NA	negative	0	0	0	0	0	NA	NA	NA	NA	NA
456	Xpert MTB-RIF Assay G4	158	positive	29.6	30	29.7	30.5	31.4	NA	NA	NA	NA	NA	negative	0	0	0	0	0	NA	NA	NA	NA	NA
457	Xpert MTB-RIF Assay G4	159	negative	0	0	0	0	0	NA	NA	NA	NA	NA	NA	NA	NA	NA	NA	NA	NA	NA	NA	NA	NA
458	Xpert MTB-RIF Assay G4	159	negative	0	0	0	0	0	NA	NA	NA	NA	NA	NA	NA	NA	NA	NA	NA	NA	NA	NA	NA	NA
459	Xpert MTB-RIF Assay G4	159	negative	0	0	0	0	0	NA	NA	NA	NA	NA	NA	NA	NA	NA	NA	NA	NA	NA	NA	NA	NA
460	Xpert MTB-RIF Assay G4	160	negative	0	0	0	0	0	NA	NA	NA	NA	NA	NA	NA	NA	NA	NA	NA	NA	NA	NA	NA	NA
461	Xpert MTB-RIF Assay G4	160	negative	0	0	0	0	0	NA	NA	NA	NA	NA	NA	NA	NA	NA	NA	NA	NA	NA	NA	NA	NA
462	Xpert MTB-RIF Assay G4	160	negative	0	0	0	0	0	NA	NA	NA	NA	NA	NA	NA	NA	NA	NA	NA	NA	NA	NA	NA	NA
463	Xpert MTB-RIF Assay G4	161	negative	0	0	0	0	0	NA	NA	NA	NA	NA	NA	NA	NA	NA	NA	NA	NA	NA	NA	NA	NA
464	Xpert MTB-RIF Assay G4	161	negative	0	0	0	0	0	NA	NA	NA	NA	NA	NA	NA	NA	NA	NA	NA	NA	NA	NA	NA	NA
465	Xpert MTB-RIF Assay G4	161	negative	0	0	0	0	0	NA	NA	NA	NA	NA	NA	NA	NA	NA	NA	NA	NA	NA	NA	NA	NA
466	Xpert MTB-RIF Assay G4	162	negative	0	0	0	0	0	NA	NA	NA	NA	NA	NA	NA	NA	NA	NA	NA	NA	NA	NA	NA	NA
467	Xpert MTB-RIF Assay G4	162	negative	0	0	0	0	0	NA	NA	NA	NA	NA	NA	NA	NA	NA	NA	NA	NA	NA	NA	NA	NA
468	Xpert MTB-RIF Assay G4	162	negative	0	0	0	0	0	NA	NA	NA	NA	NA	NA	NA	NA	NA	NA	NA	NA	NA	NA	NA	NA
469	Xpert MTB-RIF Assay G4	163	negative	0	0	0	0	0	NA	NA	NA	NA	NA	NA	NA	NA	NA	NA	NA	NA	NA	NA	NA	NA
470	Xpert MTB-RIF Assay G4	163	negative	0	0	0	0	0	NA	NA	NA	NA	NA	NA	NA	NA	NA	NA	NA	NA	NA	NA	NA	NA
471	Xpert MTB-RIF Assay G4	164	negative	0	0	0	0	0	NA	NA	NA	NA	NA	NA	NA	NA	NA	NA	NA	NA	NA	NA	NA	NA
472	Xpert MTB-RIF Assay G4	164	negative	0	0	0	0	0	NA	NA	NA	NA	NA	NA	NA	NA	NA	NA	NA	NA	NA	NA	NA	NA
473	Xpert MTB-RIF Assay G4	165	positive	14.9	16.8	15.3	16.4	16.7	NA	NA	NA	NA	NA	positive	27.2	27.7	27.4	28.3	28.9	NA	NA	NA	NA	NA
474	Xpert MTB-RIF Assay G4	165	positive	14.9	16.8	15.3	16.4	16.7	NA	NA	NA	NA	NA	negative	0	0	0	0	0	NA	NA	NA	NA	NA
475	Xpert MTB-RIF Assay G4	165	positive	14.9	16.8	15.3	16.4	16.7	NA	NA	NA	NA	NA	positive	11.6	13.2	12.3	13.2	13.6	NA	NA	NA	NA	NA
476	Xpert MTB-RIF Assay G4	166	negative	0	0	0	0	0	NA	NA	NA	NA	NA	NA	NA	NA	NA	NA	NA	NA	NA	NA	NA	NA
477	Xpert MTB-RIF Assay G4	166	negative	0	0	0	0	0	NA	NA	NA	NA	NA	NA	NA	NA	NA	NA	NA	NA	NA	NA	NA	NA
478	Xpert MTB-RIF Assay G4	166	negative	0	0	0	0	0	NA	NA	NA	NA	NA	NA	NA	NA	NA	NA	NA	NA	NA	NA	NA	NA
479	Xpert MTB-RIF Assay G4	167	negative	0	0	0	0	0	NA	NA	NA	NA	NA	NA	NA	NA	NA	NA	NA	NA	NA	NA	NA	NA
480	Xpert MTB-RIF Assay G4	167	negative	0	0	0	0	0	NA	NA	NA	NA	NA	NA	NA	NA	NA	NA	NA	NA	NA	NA	NA	NA
481	Xpert MTB-RIF Assay G4	167	negative	0	0	0	0	0	NA	NA	NA	NA	NA	NA	NA	NA	NA	NA	NA	NA	NA	NA	NA	NA
482	Xpert MTB-RIF Assay G4	168	negative	0	0	0	0	0	NA	NA	NA	NA	NA	NA	NA	NA	NA	NA	NA	NA	NA	NA	NA	NA
483	Xpert MTB-RIF Assay G4	168	negative	0	0	0	0	0	NA	NA	NA	NA	NA	NA	NA	NA	NA	NA	NA	NA	NA	NA	NA	NA
484	Xpert MTB-RIF Assay G4	168	negative	0	0	0	0	0	NA	NA	NA	NA	NA	NA	NA	NA	NA	NA	NA	NA	NA	NA	NA	NA
485	Xpert MTB-RIF Assay G4	169	negative	0	0	0	0	0	NA	NA	NA	NA	NA	NA	NA	NA	NA	NA	NA	NA	NA	NA	NA	NA
486	Xpert MTB-RIF Assay G4	169	negative	0	0	0	0	0	NA	NA	NA	NA	NA	NA	NA	NA	NA	NA	NA	NA	NA	NA	NA	NA
487	Xpert MTB-RIF Assay G4	169	negative	0	0	0	0	0	NA	NA	NA	NA	NA	NA	NA	NA	NA	NA	NA	NA	NA	NA	NA	NA
488	Xpert MTB-RIF Assay G4	170	negative	0	0	0	0	0	NA	NA	NA	NA	NA	NA	NA	NA	NA	NA	NA	NA	NA	NA	NA	NA
489	Xpert MTB-RIF Assay G4	170	negative	0	0	0	0	0	NA	NA	NA	NA	NA	NA	NA	NA	NA	NA	NA	NA	NA	NA	NA	NA
490	Xpert MTB-RIF Assay G4	170	negative	0	0	0	0	0	NA	NA	NA	NA	NA	NA	NA	NA	NA	NA	NA	NA	NA	NA	NA	NA
491	Xpert MTB-RIF Assay G4	171	negative	0	0	0	0	0	NA	NA	NA	NA	NA	NA	NA	NA	NA	NA	NA	NA	NA	NA	NA	NA
492	Xpert MTB-RIF Assay G4	171	negative	0	0	0	0	0	NA	NA	NA	NA	NA	NA	NA	NA	NA	NA	NA	NA	NA	NA	NA	NA
493	Xpert MTB-RIF Assay G4	171	negative	0	0	0	0	0	NA	NA	NA	NA	NA	NA	NA	NA	NA	NA	NA	NA	NA	NA	NA	NA
494	Xpert MTB-RIF Assay G4	172	negative	0	0	0	0	0	NA	NA	NA	NA	NA	NA	NA	NA	NA	NA	NA	NA	NA	NA	NA	NA
495	Xpert MTB-RIF Assay G4	172	negative	0	0	0	0	0	NA	NA	NA	NA	NA	NA	NA	NA	NA	NA	NA	NA	NA	NA	NA	NA
496	Xpert MTB-RIF Assay G4	172	negative	0	0	0	0	0	NA	NA	NA	NA	NA	NA	NA	NA	NA	NA	NA	NA	NA	NA	NA	NA
497	Xpert MTB-RIF Assay G4	173	negative	0	0	0	0	0	NA	NA	NA	NA	NA	NA	NA	NA	NA	NA	NA	NA	NA	NA	NA	NA
498	Xpert MTB-RIF Assay G4	173	negative	0	0	0	0	0	NA	NA	NA	NA	NA	NA	NA	NA	NA	NA	NA	NA	NA	NA	NA	NA
499	Xpert MTB-RIF Assay G4	173	negative	0	0	0	0	0	NA	NA	NA	NA	NA	NA	NA	NA	NA	NA	NA	NA	NA	NA	NA	NA
500	Xpert MTB-RIF Assay G4	174	positive	13.5	15.6	13.8	15.2	15.3	NA	NA	NA	NA	NA	negative	0	0	0	0	0	NA	NA	NA	NA	NA
501	Xpert MTB-RIF Assay G4	174	positive	13.5	15.6	13.8	15.2	15.3	NA	NA	NA	NA	NA	positive	14.2	15.3	14.8	15.3	16	NA	NA	NA	NA	NA
502	Xpert MTB-RIF Assay G4	174	positive	13.5	15.6	13.8	15.2	15.3	NA	NA	NA	NA	NA	negative	0	0	0	0	0	NA	NA	NA	NA	NA
503	Xpert MTB-RIF Assay G4	175	negative	0	0	0	0	0	NA	NA	NA	NA	NA	NA	NA	NA	NA	NA	NA	NA	NA	NA	NA	NA
504	Xpert MTB-RIF Assay G4	175	negative	0	0	0	0	0	NA	NA	NA	NA	NA	NA	NA	NA	NA	NA	NA	NA	NA	NA	NA	NA
505	Xpert MTB-RIF Assay G4	175	negative	0	0	0	0	0	NA	NA	NA	NA	NA	NA	NA	NA	NA	NA	NA	NA	NA	NA	NA	NA
506	Xpert MTB-RIF Assay G4	176	negative	0	0	0	0	0	NA	NA	NA	NA	NA	NA	NA	NA	NA	NA	NA	NA	NA	NA	NA	NA
507	Xpert MTB-RIF Assay G4	176	negative	0	0	0	0	0	NA	NA	NA	NA	NA	NA	NA	NA	NA	NA	NA	NA	NA	NA	NA	NA
508	Xpert MTB-RIF Assay G4	176	negative	0	0	0	0	0	NA	NA	NA	NA	NA	NA	NA	NA	NA	NA	NA	NA	NA	NA	NA	NA
509	Xpert MTB-RIF Assay G4	177	negative	0	0	0	0	0	NA	NA	NA	NA	NA	NA	NA	NA	NA	NA	NA	NA	NA	NA	NA	NA
510	Xpert MTB-RIF Assay G4	177	negative	0	0	0	0	0	NA	NA	NA	NA	NA	NA	NA	NA	NA	NA	NA	NA	NA	NA	NA	NA
511	Xpert MTB-RIF Assay G4	178	negative	0	0	0	0	0	NA	NA	NA	NA	NA	NA	NA	NA	NA	NA	NA	NA	NA	NA	NA	NA
512	Xpert MTB-RIF Assay G4	178	negative	0	0	0	0	0	NA	NA	NA	NA	NA	NA	NA	NA	NA	NA	NA	NA	NA	NA	NA	NA
513	Xpert MTB-RIF Assay G4	178	negative	0	0	0	0	0	NA	NA	NA	NA	NA	NA	NA	NA	NA	NA	NA	NA	NA	NA	NA	NA
514	Xpert MTB-RIF Assay G4	179	positive	15.1	16.9	15.5	16.4	17.2	NA	NA	NA	NA	NA	positive	13.7	15.4	14.2	15.1	15.5	NA	NA	NA	NA	NA
515	Xpert MTB-RIF Assay G4	179	positive	15.1	16.9	15.5	16.4	17.2	NA	NA	NA	NA	NA	negative	0	0	0	0	0	NA	NA	NA	NA	NA
516	Xpert MTB-RIF Assay G4	179	positive	15.1	16.9	15.5	16.4	17.2	NA	NA	NA	NA	NA	negative	0	0	0	0	0	NA	NA	NA	NA	NA
517	Xpert MTB-RIF Assay G4	180	negative	0	0	0	0	0	NA	NA	NA	NA	NA	NA	NA	NA	NA	NA	NA	NA	NA	NA	NA	NA
518	Xpert MTB-RIF Assay G4	180	negative	0	0	0	0	0	NA	NA	NA	NA	NA	NA	NA	NA	NA	NA	NA	NA	NA	NA	NA	NA
519	Xpert MTB-RIF Assay G4	180	negative	0	0	0	0	0	NA	NA	NA	NA	NA	NA	NA	NA	NA	NA	NA	NA	NA	NA	NA	NA
520	Xpert MTB-RIF Assay G4	181	positive	27.3	28.1	27.5	28.5	29.1	NA	NA	NA	NA	NA	negative	0	0	0	0	0	NA	NA	NA	NA	NA
521	Xpert MTB-RIF Assay G4	181	positive	27.3	28.1	27.5	28.5	29.1	NA	NA	NA	NA	NA	negative	0	0	0	0	0	NA	NA	NA	NA	NA
522	Xpert MTB-RIF Assay G4	181	positive	27.3	28.1	27.5	28.5	29.1	NA	NA	NA	NA	NA	positive	30.1	30.2	30.1	30.7	31.8	NA	NA	NA	NA	NA
523	Xpert MTB-RIF Assay G4	182	negative	0	0	0	0	0	NA	NA	NA	NA	NA	NA	NA	NA	NA	NA	NA	NA	NA	NA	NA	NA
524	Xpert MTB-RIF Assay G4	182	negative	0	0	0	0	0	NA	NA	NA	NA	NA	NA	NA	NA	NA	NA	NA	NA	NA	NA	NA	NA
525	Xpert MTB-RIF Assay G4	182	negative	0	0	0	0	0	NA	NA	NA	NA	NA	NA	NA	NA	NA	NA	NA	NA	NA	NA	NA	NA
526	Xpert MTB-RIF Assay G4	183	negative	0	0	0	0	0	NA	NA	NA	NA	NA	NA	NA	NA	NA	NA	NA	NA	NA	NA	NA	NA
527	Xpert MTB-RIF Assay G4	183	negative	0	0	0	0	0	NA	NA	NA	NA	NA	NA	NA	NA	NA	NA	NA	NA	NA	NA	NA	NA
528	Xpert MTB-RIF Assay G4	183	negative	0	0	0	0	0	NA	NA	NA	NA	NA	NA	NA	NA	NA	NA	NA	NA	NA	NA	NA	NA
529	Xpert MTB-RIF Assay G4	184	negative	0	0	0	0	0	NA	NA	NA	NA	NA	NA	NA	NA	NA	NA	NA	NA	NA	NA	NA	NA
530	Xpert MTB-RIF Assay G4	184	negative	0	0	0	0	0	NA	NA	NA	NA	NA	NA	NA	NA	NA	NA	NA	NA	NA	NA	NA	NA
531	Xpert MTB-RIF Assay G4	184	negative	0	0	0	0	0	NA	NA	NA	NA	NA	NA	NA	NA	NA	NA	NA	NA	NA	NA	NA	NA
532	Xpert MTB-RIF Assay G4	185	negative	0	0	0	0	0	NA	NA	NA	NA	NA	NA	NA	NA	NA	NA	NA	NA	NA	NA	NA	NA
533	Xpert MTB-RIF Assay G4	185	negative	0	0	0	0	0	NA	NA	NA	NA	NA	NA	NA	NA	NA	NA	NA	NA	NA	NA	NA	NA
534	Xpert MTB-RIF Assay G4	185	negative	0	0	0	0	0	NA	NA	NA	NA	NA	NA	NA	NA	NA	NA	NA	NA	NA	NA	NA	NA
535	Xpert MTB-RIF Assay G4	186	negative	0	0	0	0	0	NA	NA	NA	NA	NA	NA	NA	NA	NA	NA	NA	NA	NA	NA	NA	NA
536	Xpert MTB-RIF Assay G4	186	negative	0	0	0	0	0	NA	NA	NA	NA	NA	NA	NA	NA	NA	NA	NA	NA	NA	NA	NA	NA
537	Xpert MTB-RIF Assay G4	186	negative	0	0	0	0	0	NA	NA	NA	NA	NA	NA	NA	NA	NA	NA	NA	NA	NA	NA	NA	NA
538	Xpert MTB-RIF Assay G4	187	negative	0	0	0	0	0	NA	NA	NA	NA	NA	NA	NA	NA	NA	NA	NA	NA	NA	NA	NA	NA
539	Xpert MTB-RIF Assay G4	187	negative	0	0	0	0	0	NA	NA	NA	NA	NA	NA	NA	NA	NA	NA	NA	NA	NA	NA	NA	NA
540	Xpert MTB-RIF Assay G4	187	negative	0	0	0	0	0	NA	NA	NA	NA	NA	NA	NA	NA	NA	NA	NA	NA	NA	NA	NA	NA
541	Xpert MTB-RIF Assay G4	188	negative	0	0	0	0	0	NA	NA	NA	NA	NA	NA	NA	NA	NA	NA	NA	NA	NA	NA	NA	NA
542	Xpert MTB-RIF Assay G4	188	negative	0	0	0	0	0	NA	NA	NA	NA	NA	NA	NA	NA	NA	NA	NA	NA	NA	NA	NA	NA
543	Xpert MTB-RIF Assay G4	188	negative	0	0	0	0	0	NA	NA	NA	NA	NA	NA	NA	NA	NA	NA	NA	NA	NA	NA	NA	NA
544	Xpert MTB-RIF Assay G4	189	negative	0	0	0	0	0	NA	NA	NA	NA	NA	NA	NA	NA	NA	NA	NA	NA	NA	NA	NA	NA
545	Xpert MTB-RIF Assay G4	189	negative	0	0	0	0	0	NA	NA	NA	NA	NA	NA	NA	NA	NA	NA	NA	NA	NA	NA	NA	NA
546	Xpert MTB-RIF Assay G4	189	negative	0	0	0	0	0	NA	NA	NA	NA	NA	NA	NA	NA	NA	NA	NA	NA	NA	NA	NA	NA
547	Xpert MTB-RIF Assay G4	190	negative	0	0	0	0	0	NA	NA	NA	NA	NA	NA	NA	NA	NA	NA	NA	NA	NA	NA	NA	NA
548	Xpert MTB-RIF Assay G4	190	negative	0	0	0	0	0	NA	NA	NA	NA	NA	NA	NA	NA	NA	NA	NA	NA	NA	NA	NA	NA
549	Xpert MTB-RIF Assay G4	190	negative	0	0	0	0	0	NA	NA	NA	NA	NA	NA	NA	NA	NA	NA	NA	NA	NA	NA	NA	NA
550	Xpert MTB-RIF Assay G4	191	negative	0	0	0	0	0	NA	NA	NA	NA	NA	NA	NA	NA	NA	NA	NA	NA	NA	NA	NA	NA
551	Xpert MTB-RIF Assay G4	191	negative	0	0	0	0	0	NA	NA	NA	NA	NA	NA	NA	NA	NA	NA	NA	NA	NA	NA	NA	NA
552	Xpert MTB-RIF Assay G4	191	negative	0	0	0	0	0	NA	NA	NA	NA	NA	NA	NA	NA	NA	NA	NA	NA	NA	NA	NA	NA
553	Xpert MTB-RIF Assay G4	192	negative	0	0	0	0	0	NA	NA	NA	NA	NA	NA	NA	NA	NA	NA	NA	NA	NA	NA	NA	NA
554	Xpert MTB-RIF Assay G4	192	negative	0	0	0	0	0	NA	NA	NA	NA	NA	NA	NA	NA	NA	NA	NA	NA	NA	NA	NA	NA
555	Xpert MTB-RIF Assay G4	192	negative	0	0	0	0	0	NA	NA	NA	NA	NA	NA	NA	NA	NA	NA	NA	NA	NA	NA	NA	NA
556	Xpert MTB-RIF Assay G4	193	negative	0	0	0	0	0	NA	NA	NA	NA	NA	NA	NA	NA	NA	NA	NA	NA	NA	NA	NA	NA
557	Xpert MTB-RIF Assay G4	193	negative	0	0	0	0	0	NA	NA	NA	NA	NA	NA	NA	NA	NA	NA	NA	NA	NA	NA	NA	NA
558	Xpert MTB-RIF Assay G4	193	negative	0	0	0	0	0	NA	NA	NA	NA	NA	NA	NA	NA	NA	NA	NA	NA	NA	NA	NA	NA
559	Xpert MTB-RIF Assay G4	194	negative	0	0	0	0	0	NA	NA	NA	NA	NA	NA	NA	NA	NA	NA	NA	NA	NA	NA	NA	NA
560	Xpert MTB-RIF Assay G4	194	negative	0	0	0	0	0	NA	NA	NA	NA	NA	NA	NA	NA	NA	NA	NA	NA	NA	NA	NA	NA
561	Xpert MTB-RIF Assay G4	194	negative	0	0	0	0	0	NA	NA	NA	NA	NA	NA	NA	NA	NA	NA	NA	NA	NA	NA	NA	NA
562	Xpert MTB-RIF Assay G4	195	negative	0	0	0	0	0	NA	NA	NA	NA	NA	NA	NA	NA	NA	NA	NA	NA	NA	NA	NA	NA
563	Xpert MTB-RIF Assay G4	195	negative	0	0	0	0	0	NA	NA	NA	NA	NA	NA	NA	NA	NA	NA	NA	NA	NA	NA	NA	NA
564	Xpert MTB-RIF Assay G4	195	negative	0	0	0	0	0	NA	NA	NA	NA	NA	NA	NA	NA	NA	NA	NA	NA	NA	NA	NA	NA
565	Xpert MTB-RIF Assay G4	196	negative	0	0	0	0	0	NA	NA	NA	NA	NA	NA	NA	NA	NA	NA	NA	NA	NA	NA	NA	NA
566	Xpert MTB-RIF Assay G4	196	negative	0	0	0	0	0	NA	NA	NA	NA	NA	NA	NA	NA	NA	NA	NA	NA	NA	NA	NA	NA
567	Xpert MTB-RIF Assay G4	196	negative	0	0	0	0	0	NA	NA	NA	NA	NA	NA	NA	NA	NA	NA	NA	NA	NA	NA	NA	NA
568	Xpert MTB-RIF Assay G4	197	negative	0	0	0	0	0	NA	NA	NA	NA	NA	NA	NA	NA	NA	NA	NA	NA	NA	NA	NA	NA
569	Xpert MTB-RIF Assay G4	197	negative	0	0	0	0	0	NA	NA	NA	NA	NA	NA	NA	NA	NA	NA	NA	NA	NA	NA	NA	NA
570	Xpert MTB-RIF Assay G4	197	negative	0	0	0	0	0	NA	NA	NA	NA	NA	NA	NA	NA	NA	NA	NA	NA	NA	NA	NA	NA
571	Xpert MTB-RIF Assay G4	198	positive	18.9	20.5	19.3	20.4	0	NA	NA	NA	NA	NA	negative	0	0	0	0	0	NA	NA	NA	NA	NA
572	Xpert MTB-RIF Assay G4	198	positive	18.9	20.5	19.3	20.4	0	NA	NA	NA	NA	NA	positive	13.8	14.8	14.3	15.4	0	NA	NA	NA	NA	NA
573	Xpert MTB-RIF Assay G4	198	positive	18.9	20.5	19.3	20.4	0	NA	NA	NA	NA	NA	negative	0	0	0	0	0	NA	NA	NA	NA	NA
574	Xpert MTB-RIF Assay G4	199	negative	0	0	0	0	0	NA	NA	NA	NA	NA	NA	NA	NA	NA	NA	NA	NA	NA	NA	NA	NA
575	Xpert MTB-RIF Assay G4	199	negative	0	0	0	0	0	NA	NA	NA	NA	NA	NA	NA	NA	NA	NA	NA	NA	NA	NA	NA	NA
576	Xpert MTB-RIF Assay G4	199	negative	0	0	0	0	0	NA	NA	NA	NA	NA	NA	NA	NA	NA	NA	NA	NA	NA	NA	NA	NA
577	Xpert MTB-RIF Assay G4	200	negative	0	0	0	0	0	NA	NA	NA	NA	NA	NA	NA	NA	NA	NA	NA	NA	NA	NA	NA	NA
578	Xpert MTB-RIF Assay G4	200	negative	0	0	0	0	0	NA	NA	NA	NA	NA	NA	NA	NA	NA	NA	NA	NA	NA	NA	NA	NA
579	Xpert MTB-RIF Assay G4	200	negative	0	0	0	0	0	NA	NA	NA	NA	NA	NA	NA	NA	NA	NA	NA	NA	NA	NA	NA	NA
580	Xpert MTB-RIF Assay G4	201	negative	0	0	0	0	0	NA	NA	NA	NA	NA	NA	NA	NA	NA	NA	NA	NA	NA	NA	NA	NA
581	Xpert MTB-RIF Assay G4	201	negative	0	0	0	0	0	NA	NA	NA	NA	NA	NA	NA	NA	NA	NA	NA	NA	NA	NA	NA	NA
582	Xpert MTB-RIF Assay G4	201	negative	0	0	0	0	0	NA	NA	NA	NA	NA	NA	NA	NA	NA	NA	NA	NA	NA	NA	NA	NA
583	Xpert MTB-RIF Assay G4	202	positive	25.2	26.9	25.8	26.8	26.9	NA	NA	NA	NA	NA	negative	0	0	0	0	0	NA	NA	NA	NA	NA
584	Xpert MTB-RIF Assay G4	202	positive	25.2	26.9	25.8	26.8	26.9	NA	NA	NA	NA	NA	negative	0	0	0	0	0	NA	NA	NA	NA	NA
585	Xpert MTB-RIF Assay G4	202	positive	25.2	26.9	25.8	26.8	26.9	NA	NA	NA	NA	NA	positive	25.5	26.2	26	26.7	27.5	NA	NA	NA	NA	NA
586	Xpert MTB-RIF Assay G4	203	negative	0	0	0	0	0	NA	NA	NA	NA	NA	NA	NA	NA	NA	NA	NA	NA	NA	NA	NA	NA
587	Xpert MTB-RIF Assay G4	203	negative	0	0	0	0	0	NA	NA	NA	NA	NA	NA	NA	NA	NA	NA	NA	NA	NA	NA	NA	NA
588	Xpert MTB-RIF Assay G4	203	negative	0	0	0	0	0	NA	NA	NA	NA	NA	NA	NA	NA	NA	NA	NA	NA	NA	NA	NA	NA
589	Xpert MTB-RIF Assay G4	204	negative	0	0	0	0	0	NA	NA	NA	NA	NA	NA	NA	NA	NA	NA	NA	NA	NA	NA	NA	NA
590	Xpert MTB-RIF Assay G4	204	negative	0	0	0	0	0	NA	NA	NA	NA	NA	NA	NA	NA	NA	NA	NA	NA	NA	NA	NA	NA
591	Xpert MTB-RIF Assay G4	204	negative	0	0	0	0	0	NA	NA	NA	NA	NA	NA	NA	NA	NA	NA	NA	NA	NA	NA	NA	NA
592	Xpert MTB-RIF Assay G4	205	negative	0	0	0	0	0	NA	NA	NA	NA	NA	NA	NA	NA	NA	NA	NA	NA	NA	NA	NA	NA
593	Xpert MTB-RIF Assay G4	205	negative	0	0	0	0	0	NA	NA	NA	NA	NA	NA	NA	NA	NA	NA	NA	NA	NA	NA	NA	NA
594	Xpert MTB-RIF Assay G4	205	negative	0	0	0	0	0	NA	NA	NA	NA	NA	NA	NA	NA	NA	NA	NA	NA	NA	NA	NA	NA
595	Xpert MTB-RIF Assay G4	206	positive	32.5	32.1	31.7	32.9	34.3	NA	NA	NA	NA	NA	negative	0	0	0	0	0	NA	NA	NA	NA	NA
596	Xpert MTB-RIF Assay G4	206	positive	32.5	32.1	31.7	32.9	34.3	NA	NA	NA	NA	NA	positive	30.6	30.1	29.9	30.9	32.2	NA	NA	NA	NA	NA
597	Xpert MTB-RIF Assay G4	206	positive	32.5	32.1	31.7	32.9	34.3	NA	NA	NA	NA	NA	negative	0	0	0	0	0	NA	NA	NA	NA	NA
598	Xpert MTB-RIF Assay G4	207	positive	19	20.6	19.4	20.4	20.7	NA	NA	NA	NA	NA	negative	0	0	0	0	0	NA	NA	NA	NA	NA
599	Xpert MTB-RIF Assay G4	207	positive	19	20.6	19.4	20.4	20.7	NA	NA	NA	NA	NA	positive	20.4	21.6	20.8	21.2	21.8	NA	NA	NA	NA	NA
600	Xpert MTB-RIF Assay G4	207	positive	19	20.6	19.4	20.4	20.7	NA	NA	NA	NA	NA	negative	0	0	0	0	0	NA	NA	NA	NA	NA
601	Xpert MTB-RIF Assay G4	208	negative	0	0	0	0	0	NA	NA	NA	NA	NA	NA	NA	NA	NA	NA	NA	NA	NA	NA	NA	NA
602	Xpert MTB-RIF Assay G4	208	negative	0	0	0	0	0	NA	NA	NA	NA	NA	NA	NA	NA	NA	NA	NA	NA	NA	NA	NA	NA
603	Xpert MTB-RIF Assay G4	208	negative	0	0	0	0	0	NA	NA	NA	NA	NA	NA	NA	NA	NA	NA	NA	NA	NA	NA	NA	NA
604	Xpert MTB-RIF Assay G4	209	negative	0	0	0	0	0	NA	NA	NA	NA	NA	NA	NA	NA	NA	NA	NA	NA	NA	NA	NA	NA
605	Xpert MTB-RIF Assay G4	209	negative	0	0	0	0	0	NA	NA	NA	NA	NA	NA	NA	NA	NA	NA	NA	NA	NA	NA	NA	NA
606	Xpert MTB-RIF Assay G4	209	negative	0	0	0	0	0	NA	NA	NA	NA	NA	NA	NA	NA	NA	NA	NA	NA	NA	NA	NA	NA
607	Xpert MTB-RIF Assay G4	210	negative	0	0	0	0	0	NA	NA	NA	NA	NA	NA	NA	NA	NA	NA	NA	NA	NA	NA	NA	NA
608	Xpert MTB-RIF Assay G4	210	negative	0	0	0	0	0	NA	NA	NA	NA	NA	NA	NA	NA	NA	NA	NA	NA	NA	NA	NA	NA
609	Xpert MTB-RIF Assay G4	211	positive	15.7	17.5	15.8	17.1	17.3	NA	NA	NA	NA	NA	positive	11.8	14.3	12.5	13.3	13.6	NA	NA	NA	NA	NA
610	Xpert MTB-RIF Assay G4	211	positive	15.7	17.5	15.8	17.1	17.3	NA	NA	NA	NA	NA	negative	0	0	0	0	0	NA	NA	NA	NA	NA
611	Xpert MTB-RIF Assay G4	211	positive	15.7	17.5	15.8	17.1	17.3	NA	NA	NA	NA	NA	positive	15.9	17.9	16.4	17.4	17.5	NA	NA	NA	NA	NA
612	Xpert MTB-RIF Assay G4	212	negative	0	0	0	0	0	NA	NA	NA	NA	NA	NA	NA	NA	NA	NA	NA	NA	NA	NA	NA	NA
613	Xpert MTB-RIF Assay G4	212	negative	0	0	0	0	0	NA	NA	NA	NA	NA	NA	NA	NA	NA	NA	NA	NA	NA	NA	NA	NA
614	Xpert MTB-RIF Assay G4	213	negative	0	0	0	0	0	NA	NA	NA	NA	NA	NA	NA	NA	NA	NA	NA	NA	NA	NA	NA	NA
615	Xpert MTB-RIF Assay G4	213	negative	0	0	0	0	0	NA	NA	NA	NA	NA	NA	NA	NA	NA	NA	NA	NA	NA	NA	NA	NA
616	Xpert MTB-RIF Assay G4	213	negative	0	0	0	0	0	NA	NA	NA	NA	NA	NA	NA	NA	NA	NA	NA	NA	NA	NA	NA	NA
617	Xpert MTB-RIF Assay G4	214	negative	0	0	0	0	0	NA	NA	NA	NA	NA	NA	NA	NA	NA	NA	NA	NA	NA	NA	NA	NA
618	Xpert MTB-RIF Assay G4	214	negative	0	0	0	0	0	NA	NA	NA	NA	NA	NA	NA	NA	NA	NA	NA	NA	NA	NA	NA	NA
619	Xpert MTB-RIF Assay G4	214	negative	0	0	0	0	0	NA	NA	NA	NA	NA	NA	NA	NA	NA	NA	NA	NA	NA	NA	NA	NA
620	Xpert MTB-RIF Assay G4	215	negative	0	0	0	0	0	NA	NA	NA	NA	NA	NA	NA	NA	NA	NA	NA	NA	NA	NA	NA	NA
621	Xpert MTB-RIF Assay G4	215	negative	0	0	0	0	0	NA	NA	NA	NA	NA	NA	NA	NA	NA	NA	NA	NA	NA	NA	NA	NA
622	Xpert MTB-RIF Assay G4	215	negative	0	0	0	0	0	NA	NA	NA	NA	NA	NA	NA	NA	NA	NA	NA	NA	NA	NA	NA	NA
623	Xpert MTB-RIF Assay G4	216	negative	0	0	0	0	0	NA	NA	NA	NA	NA	NA	NA	NA	NA	NA	NA	NA	NA	NA	NA	NA
624	Xpert MTB-RIF Assay G4	216	negative	0	0	0	0	0	NA	NA	NA	NA	NA	NA	NA	NA	NA	NA	NA	NA	NA	NA	NA	NA
625	Xpert MTB-RIF Assay G4	217	negative	0	0	0	0	0	NA	NA	NA	NA	NA	NA	NA	NA	NA	NA	NA	NA	NA	NA	NA	NA
626	Xpert MTB-RIF Assay G4	217	negative	0	0	0	0	0	NA	NA	NA	NA	NA	NA	NA	NA	NA	NA	NA	NA	NA	NA	NA	NA
627	Xpert MTB-RIF Assay G4	217	negative	0	0	0	0	0	NA	NA	NA	NA	NA	NA	NA	NA	NA	NA	NA	NA	NA	NA	NA	NA
628	Xpert MTB-RIF Assay G4	218	negative	0	0	0	0	0	NA	NA	NA	NA	NA	NA	NA	NA	NA	NA	NA	NA	NA	NA	NA	NA
629	Xpert MTB-RIF Assay G4	218	negative	0	0	0	0	0	NA	NA	NA	NA	NA	NA	NA	NA	NA	NA	NA	NA	NA	NA	NA	NA
630	Xpert MTB-RIF Assay G4	218	negative	0	0	0	0	0	NA	NA	NA	NA	NA	NA	NA	NA	NA	NA	NA	NA	NA	NA	NA	NA
631	Xpert MTB-RIF Assay G4	219	negative	0	0	0	0	0	NA	NA	NA	NA	NA	NA	NA	NA	NA	NA	NA	NA	NA	NA	NA	NA
632	Xpert MTB-RIF Assay G4	219	negative	0	0	0	0	0	NA	NA	NA	NA	NA	NA	NA	NA	NA	NA	NA	NA	NA	NA	NA	NA
633	Xpert MTB-RIF Assay G4	220	negative	0	0	0	0	0	NA	NA	NA	NA	NA	NA	NA	NA	NA	NA	NA	NA	NA	NA	NA	NA
634	Xpert MTB-RIF Assay G4	220	negative	0	0	0	0	0	NA	NA	NA	NA	NA	NA	NA	NA	NA	NA	NA	NA	NA	NA	NA	NA
635	Xpert MTB-RIF Assay G4	220	negative	0	0	0	0	0	NA	NA	NA	NA	NA	NA	NA	NA	NA	NA	NA	NA	NA	NA	NA	NA
636	Xpert MTB-RIF Assay G4	221	negative	0	0	0	0	0	NA	NA	NA	NA	NA	NA	NA	NA	NA	NA	NA	NA	NA	NA	NA	NA
637	Xpert MTB-RIF Assay G4	221	negative	0	0	0	0	0	NA	NA	NA	NA	NA	NA	NA	NA	NA	NA	NA	NA	NA	NA	NA	NA
638	Xpert MTB-RIF Assay G4	221	negative	0	0	0	0	0	NA	NA	NA	NA	NA	NA	NA	NA	NA	NA	NA	NA	NA	NA	NA	NA
639	Xpert MTB-RIF Assay G4	222	negative	0	0	0	0	0	NA	NA	NA	NA	NA	NA	NA	NA	NA	NA	NA	NA	NA	NA	NA	NA
640	Xpert MTB-RIF Assay G4	222	negative	0	0	0	0	0	NA	NA	NA	NA	NA	NA	NA	NA	NA	NA	NA	NA	NA	NA	NA	NA
641	Xpert MTB-RIF Assay G4	223	negative	0	0	0	0	0	NA	NA	NA	NA	NA	NA	NA	NA	NA	NA	NA	NA	NA	NA	NA	NA
642	Xpert MTB-RIF Assay G4	223	negative	0	0	0	0	0	NA	NA	NA	NA	NA	NA	NA	NA	NA	NA	NA	NA	NA	NA	NA	NA
643	Xpert MTB-RIF Assay G4	223	negative	0	0	0	0	0	NA	NA	NA	NA	NA	NA	NA	NA	NA	NA	NA	NA	NA	NA	NA	NA
644	Xpert MTB-RIF Assay G4	224	positive	13.7	15.9	13.9	15.4	15	NA	NA	NA	NA	NA	negative	0	0	0	0	0	NA	NA	NA	NA	NA
645	Xpert MTB-RIF Assay G4	224	positive	13.7	15.9	13.9	15.4	15	NA	NA	NA	NA	NA	negative	0	0	0	0	0	NA	NA	NA	NA	NA
646	Xpert MTB-RIF Assay G4	224	positive	13.7	15.9	13.9	15.4	15	NA	NA	NA	NA	NA	positive	15.2	17.5	15.6	16.1	16.5	NA	NA	NA	NA	NA
647	Xpert MTB-RIF Assay G4	225	positive	32.6	33.7	33.1	33.6	34.6	NA	NA	NA	NA	NA	positive	27.5	28.8	28	28.8	29.1	NA	NA	NA	NA	NA
648	Xpert MTB-RIF Assay G4	225	positive	32.6	33.7	33.1	33.6	34.6	NA	NA	NA	NA	NA	negative	0	0	0	0	0	NA	NA	NA	NA	NA
649	Xpert MTB-RIF Assay G4	226	negative	0	0	0	0	0	NA	NA	NA	NA	NA	NA	NA	NA	NA	NA	NA	NA	NA	NA	NA	NA
650	Xpert MTB-RIF Assay G4	226	negative	0	0	0	0	0	NA	NA	NA	NA	NA	NA	NA	NA	NA	NA	NA	NA	NA	NA	NA	NA
651	Xpert MTB-RIF Assay G4	226	negative	0	0	0	0	0	NA	NA	NA	NA	NA	NA	NA	NA	NA	NA	NA	NA	NA	NA	NA	NA
652	Xpert MTB-RIF Assay G4	227	negative	0	0	0	0	0	NA	NA	NA	NA	NA	NA	NA	NA	NA	NA	NA	NA	NA	NA	NA	NA
653	Xpert MTB-RIF Assay G4	227	negative	0	0	0	0	0	NA	NA	NA	NA	NA	NA	NA	NA	NA	NA	NA	NA	NA	NA	NA	NA
654	Xpert MTB-RIF Assay G4	227	negative	0	0	0	0	0	NA	NA	NA	NA	NA	NA	NA	NA	NA	NA	NA	NA	NA	NA	NA	NA
655	Xpert MTB-RIF Assay G4	228	negative	0	0	0	0	0	NA	NA	NA	NA	NA	NA	NA	NA	NA	NA	NA	NA	NA	NA	NA	NA
656	Xpert MTB-RIF Assay G4	228	negative	0	0	0	0	0	NA	NA	NA	NA	NA	NA	NA	NA	NA	NA	NA	NA	NA	NA	NA	NA
657	Xpert MTB-RIF Assay G4	228	negative	0	0	0	0	0	NA	NA	NA	NA	NA	NA	NA	NA	NA	NA	NA	NA	NA	NA	NA	NA
658	Xpert MTB-RIF Assay G4	229	negative	0	0	0	0	0	NA	NA	NA	NA	NA	NA	NA	NA	NA	NA	NA	NA	NA	NA	NA	NA
659	Xpert MTB-RIF Assay G4	229	negative	0	0	0	0	0	NA	NA	NA	NA	NA	NA	NA	NA	NA	NA	NA	NA	NA	NA	NA	NA
660	Xpert MTB-RIF Assay G4	229	negative	0	0	0	0	0	NA	NA	NA	NA	NA	NA	NA	NA	NA	NA	NA	NA	NA	NA	NA	NA
661	Xpert MTB-RIF Assay G4	230	negative	0	0	0	0	0	NA	NA	NA	NA	NA	NA	NA	NA	NA	NA	NA	NA	NA	NA	NA	NA
662	Xpert MTB-RIF Assay G4	230	negative	0	0	0	0	0	NA	NA	NA	NA	NA	NA	NA	NA	NA	NA	NA	NA	NA	NA	NA	NA
663	Xpert MTB-RIF Assay G4	230	negative	0	0	0	0	0	NA	NA	NA	NA	NA	NA	NA	NA	NA	NA	NA	NA	NA	NA	NA	NA
664	Xpert MTB-RIF Assay G4	231	negative	0	0	0	0	0	NA	NA	NA	NA	NA	NA	NA	NA	NA	NA	NA	NA	NA	NA	NA	NA
665	Xpert MTB-RIF Assay G4	231	negative	0	0	0	0	0	NA	NA	NA	NA	NA	NA	NA	NA	NA	NA	NA	NA	NA	NA	NA	NA
666	Xpert MTB-RIF Assay G4	231	negative	0	0	0	0	0	NA	NA	NA	NA	NA	NA	NA	NA	NA	NA	NA	NA	NA	NA	NA	NA
667	Xpert MTB-RIF Assay G4	232	positive	30.2	29.8	29.8	31.1	32.3	NA	NA	NA	NA	NA	positive	26.2	27.2	26.4	27.3	27.9	NA	NA	NA	NA	NA
668	Xpert MTB-RIF Assay G4	232	positive	30.2	29.8	29.8	31.1	32.3	NA	NA	NA	NA	NA	negative	0	0	0	0	0	NA	NA	NA	NA	NA
669	Xpert MTB-RIF Assay G4	232	positive	30.2	29.8	29.8	31.1	32.3	NA	NA	NA	NA	NA	negative	0	0	0	0	0	NA	NA	NA	NA	NA
670	Xpert MTB-RIF Assay G4	233	negative	0	0	0	0	0	NA	NA	NA	NA	NA	NA	NA	NA	NA	NA	NA	NA	NA	NA	NA	NA
671	Xpert MTB-RIF Assay G4	233	negative	0	0	0	0	0	NA	NA	NA	NA	NA	NA	NA	NA	NA	NA	NA	NA	NA	NA	NA	NA
672	Xpert MTB-RIF Assay G4	233	negative	0	0	0	0	0	NA	NA	NA	NA	NA	NA	NA	NA	NA	NA	NA	NA	NA	NA	NA	NA
673	Xpert MTB-RIF Assay G4	234	positive	27.8	28.7	28.2	29	29.7	NA	NA	NA	NA	NA	positive	26.6	27.3	27	27.8	28.3	NA	NA	NA	NA	NA
674	Xpert MTB-RIF Assay G4	234	positive	27.8	28.7	28.2	29	29.7	NA	NA	NA	NA	NA	negative	0	0	0	0	0	NA	NA	NA	NA	NA
675	Xpert MTB-RIF Assay G4	234	positive	27.8	28.7	28.2	29	29.7	NA	NA	NA	NA	NA	negative	0	0	0	0	0	NA	NA	NA	NA	NA
676	Xpert MTB-RIF Assay G4	235	positive	12.2	14	12.3	13.5	13.7	NA	NA	NA	NA	NA	positive	11.5	13.4	11.8	12.8	13.3	NA	NA	NA	NA	NA
677	Xpert MTB-RIF Assay G4	235	positive	12.2	14	12.3	13.5	13.7	NA	NA	NA	NA	NA	negative	0	0	0	0	0	NA	NA	NA	NA	NA
678	Xpert MTB-RIF Assay G4	235	positive	12.2	14	12.3	13.5	13.7	NA	NA	NA	NA	NA	negative	0	0	0	0	0	NA	NA	NA	NA	NA
679	Xpert MTB-RIF Assay G4	236	negative	0	0	0	0	0	NA	NA	NA	NA	NA	NA	NA	NA	NA	NA	NA	NA	NA	NA	NA	NA
680	Xpert MTB-RIF Assay G4	236	negative	0	0	0	0	0	NA	NA	NA	NA	NA	NA	NA	NA	NA	NA	NA	NA	NA	NA	NA	NA
681	Xpert MTB-RIF Assay G4	236	negative	0	0	0	0	0	NA	NA	NA	NA	NA	NA	NA	NA	NA	NA	NA	NA	NA	NA	NA	NA
682	Xpert MTB-RIF Assay G4	237	negative	0	0	0	0	0	NA	NA	NA	NA	NA	NA	NA	NA	NA	NA	NA	NA	NA	NA	NA	NA
683	Xpert MTB-RIF Assay G4	237	negative	0	0	0	0	0	NA	NA	NA	NA	NA	NA	NA	NA	NA	NA	NA	NA	NA	NA	NA	NA
684	Xpert MTB-RIF Assay G4	237	negative	0	0	0	0	0	NA	NA	NA	NA	NA	NA	NA	NA	NA	NA	NA	NA	NA	NA	NA	NA
685	Xpert MTB-RIF Assay G4	238	negative	0	0	0	0	0	NA	NA	NA	NA	NA	NA	NA	NA	NA	NA	NA	NA	NA	NA	NA	NA
686	Xpert MTB-RIF Assay G4	238	negative	0	0	0	0	0	NA	NA	NA	NA	NA	NA	NA	NA	NA	NA	NA	NA	NA	NA	NA	NA
687	Xpert MTB-RIF Assay G4	238	negative	0	0	0	0	0	NA	NA	NA	NA	NA	NA	NA	NA	NA	NA	NA	NA	NA	NA	NA	NA
688	Xpert MTB-RIF Assay G4	239	negative	0	0	0	0	0	NA	NA	NA	NA	NA	NA	NA	NA	NA	NA	NA	NA	NA	NA	NA	NA
689	Xpert MTB-RIF Assay G4	239	negative	0	0	0	0	0	NA	NA	NA	NA	NA	NA	NA	NA	NA	NA	NA	NA	NA	NA	NA	NA
690	Xpert MTB-RIF Assay G4	239	negative	0	0	0	0	0	NA	NA	NA	NA	NA	NA	NA	NA	NA	NA	NA	NA	NA	NA	NA	NA
691	Xpert MTB-RIF Assay G4	240	negative	0	0	0	0	0	NA	NA	NA	NA	NA	NA	NA	NA	NA	NA	NA	NA	NA	NA	NA	NA
692	Xpert MTB-RIF Assay G4	240	negative	0	0	0	0	0	NA	NA	NA	NA	NA	NA	NA	NA	NA	NA	NA	NA	NA	NA	NA	NA
693	Xpert MTB-RIF Assay G4	240	negative	0	0	0	0	0	NA	NA	NA	NA	NA	NA	NA	NA	NA	NA	NA	NA	NA	NA	NA	NA
694	Xpert MTB-RIF Assay G4	241	negative	0	0	0	0	0	NA	NA	NA	NA	NA	NA	NA	NA	NA	NA	NA	NA	NA	NA	NA	NA
695	Xpert MTB-RIF Assay G4	241	negative	0	0	0	0	0	NA	NA	NA	NA	NA	NA	NA	NA	NA	NA	NA	NA	NA	NA	NA	NA
696	Xpert MTB-RIF Assay G4	241	negative	0	0	0	0	0	NA	NA	NA	NA	NA	NA	NA	NA	NA	NA	NA	NA	NA	NA	NA	NA
697	Xpert MTB-RIF Assay G4	242	positive	31.3	30.9	30.8	32	33.4	NA	NA	NA	NA	NA	positive	22.1	23.7	22.5	23.6	23.6	NA	NA	NA	NA	NA
698	Xpert MTB-RIF Assay G4	242	positive	31.3	30.9	30.8	32	33.4	NA	NA	NA	NA	NA	negative	0	0	0	0	0	NA	NA	NA	NA	NA
699	Xpert MTB-RIF Assay G4	242	positive	31.3	30.9	30.8	32	33.4	NA	NA	NA	NA	NA	negative	0	0	0	0	0	NA	NA	NA	NA	NA
700	Xpert MTB-RIF Assay G4	243	negative	0	0	0	0	0	NA	NA	NA	NA	NA	NA	NA	NA	NA	NA	NA	NA	NA	NA	NA	NA
701	Xpert MTB-RIF Assay G4	243	negative	0	0	0	0	0	NA	NA	NA	NA	NA	NA	NA	NA	NA	NA	NA	NA	NA	NA	NA	NA
702	Xpert MTB-RIF Assay G4	243	negative	0	0	0	0	0	NA	NA	NA	NA	NA	NA	NA	NA	NA	NA	NA	NA	NA	NA	NA	NA
703	Xpert MTB-RIF Assay G4	244	negative	0	0	0	0	0	NA	NA	NA	NA	NA	NA	NA	NA	NA	NA	NA	NA	NA	NA	NA	NA
704	Xpert MTB-RIF Assay G4	244	negative	0	0	0	0	0	NA	NA	NA	NA	NA	NA	NA	NA	NA	NA	NA	NA	NA	NA	NA	NA
705	Xpert MTB-RIF Assay G4	245	negative	0	0	0	0	0	NA	NA	NA	NA	NA	NA	NA	NA	NA	NA	NA	NA	NA	NA	NA	NA
706	Xpert MTB-RIF Assay G4	245	negative	0	0	0	0	0	NA	NA	NA	NA	NA	NA	NA	NA	NA	NA	NA	NA	NA	NA	NA	NA
707	Xpert MTB-RIF Assay G4	245	negative	0	0	0	0	0	NA	NA	NA	NA	NA	NA	NA	NA	NA	NA	NA	NA	NA	NA	NA	NA
708	Xpert MTB-RIF Assay G4	246	negative	0	0	0	0	0	NA	NA	NA	NA	NA	NA	NA	NA	NA	NA	NA	NA	NA	NA	NA	NA
709	Xpert MTB-RIF Assay G4	246	negative	0	0	0	0	0	NA	NA	NA	NA	NA	NA	NA	NA	NA	NA	NA	NA	NA	NA	NA	NA
710	Xpert MTB-RIF Assay G4	246	negative	0	0	0	0	0	NA	NA	NA	NA	NA	NA	NA	NA	NA	NA	NA	NA	NA	NA	NA	NA
711	Xpert MTB-RIF Assay G4	247	negative	0	0	0	0	0	NA	NA	NA	NA	NA	NA	NA	NA	NA	NA	NA	NA	NA	NA	NA	NA
712	Xpert MTB-RIF Assay G4	247	negative	0	0	0	0	0	NA	NA	NA	NA	NA	NA	NA	NA	NA	NA	NA	NA	NA	NA	NA	NA
713	Xpert MTB-RIF Assay G4	247	negative	0	0	0	0	0	NA	NA	NA	NA	NA	NA	NA	NA	NA	NA	NA	NA	NA	NA	NA	NA
714	Xpert MTB-RIF Assay G4	248	negative	0	0	0	0	0	NA	NA	NA	NA	NA	NA	NA	NA	NA	NA	NA	NA	NA	NA	NA	NA
715	Xpert MTB-RIF Assay G4	248	negative	0	0	0	0	0	NA	NA	NA	NA	NA	NA	NA	NA	NA	NA	NA	NA	NA	NA	NA	NA
716	Xpert MTB-RIF Assay G4	248	negative	0	0	0	0	0	NA	NA	NA	NA	NA	NA	NA	NA	NA	NA	NA	NA	NA	NA	NA	NA
717	Xpert MTB-RIF Assay G4	249	negative	0	0	0	0	0	NA	NA	NA	NA	NA	NA	NA	NA	NA	NA	NA	NA	NA	NA	NA	NA
718	Xpert MTB-RIF Assay G4	249	negative	0	0	0	0	0	NA	NA	NA	NA	NA	NA	NA	NA	NA	NA	NA	NA	NA	NA	NA	NA
719	Xpert MTB-RIF Assay G4	249	negative	0	0	0	0	0	NA	NA	NA	NA	NA	NA	NA	NA	NA	NA	NA	NA	NA	NA	NA	NA
720	Xpert MTB-RIF Assay G4	250	negative	0	0	0	0	0	NA	NA	NA	NA	NA	NA	NA	NA	NA	NA	NA	NA	NA	NA	NA	NA
721	Xpert MTB-RIF Assay G4	250	negative	0	0	0	0	0	NA	NA	NA	NA	NA	NA	NA	NA	NA	NA	NA	NA	NA	NA	NA	NA
722	Xpert MTB-RIF Assay G4	250	negative	0	0	0	0	0	NA	NA	NA	NA	NA	NA	NA	NA	NA	NA	NA	NA	NA	NA	NA	NA
723	Xpert MTB-RIF Assay G4	251	positive	22	23.5	22.5	23.1	23.4	NA	NA	NA	NA	NA	positive	23.2	24.4	23.7	23.9	24.6	NA	NA	NA	NA	NA
724	Xpert MTB-RIF Assay G4	251	positive	22	23.5	22.5	23.1	23.4	NA	NA	NA	NA	NA	positive	19.8	21.4	20	21.2	21.3	NA	NA	NA	NA	NA
725	Xpert MTB-RIF Assay G4	251	positive	22	23.5	22.5	23.1	23.4	NA	NA	NA	NA	NA	negative	0	0	0	0	0	NA	NA	NA	NA	NA
726	Xpert MTB-RIF Assay G4	252	negative	0	0	0	0	0	NA	NA	NA	NA	NA	NA	NA	NA	NA	NA	NA	NA	NA	NA	NA	NA
727	Xpert MTB-RIF Assay G4	252	negative	0	0	0	0	0	NA	NA	NA	NA	NA	NA	NA	NA	NA	NA	NA	NA	NA	NA	NA	NA
728	Xpert MTB-RIF Assay G4	252	negative	0	0	0	0	0	NA	NA	NA	NA	NA	NA	NA	NA	NA	NA	NA	NA	NA	NA	NA	NA
729	Xpert MTB-RIF Assay G4	253	negative	0	0	0	0	0	NA	NA	NA	NA	NA	NA	NA	NA	NA	NA	NA	NA	NA	NA	NA	NA
730	Xpert MTB-RIF Assay G4	253	negative	0	0	0	0	0	NA	NA	NA	NA	NA	NA	NA	NA	NA	NA	NA	NA	NA	NA	NA	NA
731	Xpert MTB-RIF Assay G4	253	negative	0	0	0	0	0	NA	NA	NA	NA	NA	NA	NA	NA	NA	NA	NA	NA	NA	NA	NA	NA
732	Xpert MTB-RIF Assay G4	254	negative	0	0	0	0	0	NA	NA	NA	NA	NA	NA	NA	NA	NA	NA	NA	NA	NA	NA	NA	NA
733	Xpert MTB-RIF Assay G4	254	negative	0	0	0	0	0	NA	NA	NA	NA	NA	NA	NA	NA	NA	NA	NA	NA	NA	NA	NA	NA
734	Xpert MTB-RIF Assay G4	254	negative	0	0	0	0	0	NA	NA	NA	NA	NA	NA	NA	NA	NA	NA	NA	NA	NA	NA	NA	NA
735	Xpert MTB-RIF Assay G4	255	negative	0	0	0	0	0	NA	NA	NA	NA	NA	NA	NA	NA	NA	NA	NA	NA	NA	NA	NA	NA
736	Xpert MTB-RIF Assay G4	255	negative	0	0	0	0	0	NA	NA	NA	NA	NA	NA	NA	NA	NA	NA	NA	NA	NA	NA	NA	NA
737	Xpert MTB-RIF Assay G4	255	negative	0	0	0	0	0	NA	NA	NA	NA	NA	NA	NA	NA	NA	NA	NA	NA	NA	NA	NA	NA
738	Xpert MTB-RIF Assay G4	256	negative	0	0	0	0	0	NA	NA	NA	NA	NA	NA	NA	NA	NA	NA	NA	NA	NA	NA	NA	NA
739	Xpert MTB-RIF Assay G4	256	negative	0	0	0	0	0	NA	NA	NA	NA	NA	NA	NA	NA	NA	NA	NA	NA	NA	NA	NA	NA
740	Xpert MTB-RIF Assay G4	256	negative	0	0	0	0	0	NA	NA	NA	NA	NA	NA	NA	NA	NA	NA	NA	NA	NA	NA	NA	NA
741	Xpert MTB-RIF Assay G4	257	negative	0	0	0	0	0	NA	NA	NA	NA	NA	NA	NA	NA	NA	NA	NA	NA	NA	NA	NA	NA
742	Xpert MTB-RIF Assay G4	257	negative	0	0	0	0	0	NA	NA	NA	NA	NA	NA	NA	NA	NA	NA	NA	NA	NA	NA	NA	NA
743	Xpert MTB-RIF Assay G4	257	negative	0	0	0	0	0	NA	NA	NA	NA	NA	NA	NA	NA	NA	NA	NA	NA	NA	NA	NA	NA
744	Xpert MTB-RIF Assay G4	258	negative	0	0	0	0	0	NA	NA	NA	NA	NA	NA	NA	NA	NA	NA	NA	NA	NA	NA	NA	NA
745	Xpert MTB-RIF Assay G4	258	negative	0	0	0	0	0	NA	NA	NA	NA	NA	NA	NA	NA	NA	NA	NA	NA	NA	NA	NA	NA
746	Xpert MTB-RIF Assay G4	258	negative	0	0	0	0	0	NA	NA	NA	NA	NA	NA	NA	NA	NA	NA	NA	NA	NA	NA	NA	NA
747	Xpert MTB-RIF Assay G4	259	negative	0	0	0	0	0	NA	NA	NA	NA	NA	NA	NA	NA	NA	NA	NA	NA	NA	NA	NA	NA
748	Xpert MTB-RIF Assay G4	259	negative	0	0	0	0	0	NA	NA	NA	NA	NA	NA	NA	NA	NA	NA	NA	NA	NA	NA	NA	NA
749	Xpert MTB-RIF Assay G4	259	negative	0	0	0	0	0	NA	NA	NA	NA	NA	NA	NA	NA	NA	NA	NA	NA	NA	NA	NA	NA
750	Xpert MTB-RIF Assay G4	260	positive	24.4	25.5	25	25.9	26.3	NA	NA	NA	NA	NA	positive	29.8	29.5	29.1	30.8	32	NA	NA	NA	NA	NA
751	Xpert MTB-RIF Assay G4	260	positive	24.4	25.5	25	25.9	26.3	NA	NA	NA	NA	NA	positive	28.2	28.1	27.8	29.2	29.9	NA	NA	NA	NA	NA
752	Xpert MTB-RIF Assay G4	261	negative	0	0	0	0	0	NA	NA	NA	NA	NA	NA	NA	NA	NA	NA	NA	NA	NA	NA	NA	NA
753	Xpert MTB-RIF Assay G4	261	negative	0	0	0	0	0	NA	NA	NA	NA	NA	NA	NA	NA	NA	NA	NA	NA	NA	NA	NA	NA
754	Xpert MTB-RIF Assay G4	262	negative	0	0	0	0	0	NA	NA	NA	NA	NA	NA	NA	NA	NA	NA	NA	NA	NA	NA	NA	NA
755	Xpert MTB-RIF Assay G4	262	negative	0	0	0	0	0	NA	NA	NA	NA	NA	NA	NA	NA	NA	NA	NA	NA	NA	NA	NA	NA
756	Xpert MTB-RIF Assay G4	263	negative	0	0	0	0	0	NA	NA	NA	NA	NA	NA	NA	NA	NA	NA	NA	NA	NA	NA	NA	NA
757	Xpert MTB-RIF Assay G4	263	negative	0	0	0	0	0	NA	NA	NA	NA	NA	NA	NA	NA	NA	NA	NA	NA	NA	NA	NA	NA
758	Xpert MTB-RIF Assay G4	263	negative	0	0	0	0	0	NA	NA	NA	NA	NA	NA	NA	NA	NA	NA	NA	NA	NA	NA	NA	NA
759	Xpert MTB-RIF Assay G4	264	negative	0	0	0	0	0	NA	NA	NA	NA	NA	NA	NA	NA	NA	NA	NA	NA	NA	NA	NA	NA
760	Xpert MTB-RIF Assay G4	264	negative	0	0	0	0	0	NA	NA	NA	NA	NA	NA	NA	NA	NA	NA	NA	NA	NA	NA	NA	NA
761	Xpert MTB-RIF Assay G4	264	negative	0	0	0	0	0	NA	NA	NA	NA	NA	NA	NA	NA	NA	NA	NA	NA	NA	NA	NA	NA
762	Xpert MTB-RIF Assay G4	265	negative	0	0	0	0	0	NA	NA	NA	NA	NA	NA	NA	NA	NA	NA	NA	NA	NA	NA	NA	NA
763	Xpert MTB-RIF Assay G4	265	negative	0	0	0	0	0	NA	NA	NA	NA	NA	NA	NA	NA	NA	NA	NA	NA	NA	NA	NA	NA
764	Xpert MTB-RIF Assay G4	265	negative	0	0	0	0	0	NA	NA	NA	NA	NA	NA	NA	NA	NA	NA	NA	NA	NA	NA	NA	NA
765	Xpert MTB-RIF Assay G4	266	negative	0	0	0	0	0	NA	NA	NA	NA	NA	NA	NA	NA	NA	NA	NA	NA	NA	NA	NA	NA
766	Xpert MTB-RIF Assay G4	266	negative	0	0	0	0	0	NA	NA	NA	NA	NA	NA	NA	NA	NA	NA	NA	NA	NA	NA	NA	NA
767	Xpert MTB-RIF Assay G4	266	negative	0	0	0	0	0	NA	NA	NA	NA	NA	NA	NA	NA	NA	NA	NA	NA	NA	NA	NA	NA
768	Xpert MTB-RIF Assay G4	267	positive	13.3	15.3	13.4	14.7	14.8	NA	NA	NA	NA	NA	negative	0	0	0	0	0	NA	NA	NA	NA	NA
769	Xpert MTB-RIF Assay G4	267	positive	13.3	15.3	13.4	14.7	14.8	NA	NA	NA	NA	NA	positive	12.5	14.8	12.8	13.9	14.2	NA	NA	NA	NA	NA
770	Xpert MTB-RIF Assay G4	267	positive	13.3	15.3	13.4	14.7	14.8	NA	NA	NA	NA	NA	negative	0	0	0	0	0	NA	NA	NA	NA	NA
771	Xpert MTB-RIF Assay G4	268	negative	0	0	0	0	0	NA	NA	NA	NA	NA	NA	NA	NA	NA	NA	NA	NA	NA	NA	NA	NA
772	Xpert MTB-RIF Assay G4	268	negative	0	0	0	0	0	NA	NA	NA	NA	NA	NA	NA	NA	NA	NA	NA	NA	NA	NA	NA	NA
773	Xpert MTB-RIF Assay G4	268	negative	0	0	0	0	0	NA	NA	NA	NA	NA	NA	NA	NA	NA	NA	NA	NA	NA	NA	NA	NA
774	Xpert MTB-RIF Assay G4	269	negative	0	0	0	0	0	NA	NA	NA	NA	NA	NA	NA	NA	NA	NA	NA	NA	NA	NA	NA	NA
775	Xpert MTB-RIF Assay G4	269	negative	0	0	0	0	0	NA	NA	NA	NA	NA	NA	NA	NA	NA	NA	NA	NA	NA	NA	NA	NA
776	Xpert MTB-RIF Assay G4	269	negative	0	0	0	0	0	NA	NA	NA	NA	NA	NA	NA	NA	NA	NA	NA	NA	NA	NA	NA	NA
777	Xpert MTB-RIF Assay G4	270	positive	33.8	33.1	32.6	33.8	35.4	NA	NA	NA	NA	NA	positive	32.3	31.9	31.8	32.6	34	NA	NA	NA	NA	NA
778	Xpert MTB-RIF Assay G4	270	positive	33.8	33.1	32.6	33.8	35.4	NA	NA	NA	NA	NA	negative	0	0	0	0	0	NA	NA	NA	NA	NA
779	Xpert MTB-RIF Assay G4	270	positive	33.8	33.1	32.6	33.8	35.4	NA	NA	NA	NA	NA	negative	0	0	0	0	0	NA	NA	NA	NA	NA
780	Xpert MTB-RIF Assay G4	271	negative	0	0	0	0	0	NA	NA	NA	NA	NA	NA	NA	NA	NA	NA	NA	NA	NA	NA	NA	NA
781	Xpert MTB-RIF Assay G4	271	negative	0	0	0	0	0	NA	NA	NA	NA	NA	NA	NA	NA	NA	NA	NA	NA	NA	NA	NA	NA
782	Xpert MTB-RIF Assay G4	271	negative	0	0	0	0	0	NA	NA	NA	NA	NA	NA	NA	NA	NA	NA	NA	NA	NA	NA	NA	NA
783	Xpert MTB-RIF Assay G4	272	negative	0	0	0	0	0	NA	NA	NA	NA	NA	NA	NA	NA	NA	NA	NA	NA	NA	NA	NA	NA
784	Xpert MTB-RIF Assay G4	272	negative	0	0	0	0	0	NA	NA	NA	NA	NA	NA	NA	NA	NA	NA	NA	NA	NA	NA	NA	NA
785	Xpert MTB-RIF Assay G4	272	negative	0	0	0	0	0	NA	NA	NA	NA	NA	NA	NA	NA	NA	NA	NA	NA	NA	NA	NA	NA
786	Xpert MTB-RIF Assay G4	273	negative	0	0	0	0	0	NA	NA	NA	NA	NA	NA	NA	NA	NA	NA	NA	NA	NA	NA	NA	NA
787	Xpert MTB-RIF Assay G4	273	negative	0	0	0	0	0	NA	NA	NA	NA	NA	NA	NA	NA	NA	NA	NA	NA	NA	NA	NA	NA
788	Xpert MTB-RIF Assay G4	273	negative	0	0	0	0	0	NA	NA	NA	NA	NA	NA	NA	NA	NA	NA	NA	NA	NA	NA	NA	NA
789	Xpert MTB-RIF Assay G4	274	negative	0	0	0	0	0	NA	NA	NA	NA	NA	NA	NA	NA	NA	NA	NA	NA	NA	NA	NA	NA
790	Xpert MTB-RIF Assay G4	274	negative	0	0	0	0	0	NA	NA	NA	NA	NA	NA	NA	NA	NA	NA	NA	NA	NA	NA	NA	NA
791	Xpert MTB-RIF Assay G4	274	negative	0	0	0	0	0	NA	NA	NA	NA	NA	NA	NA	NA	NA	NA	NA	NA	NA	NA	NA	NA
792	Xpert MTB-RIF Assay G4	275	negative	0	0	0	0	0	NA	NA	NA	NA	NA	NA	NA	NA	NA	NA	NA	NA	NA	NA	NA	NA
793	Xpert MTB-RIF Assay G4	275	negative	0	0	0	0	0	NA	NA	NA	NA	NA	NA	NA	NA	NA	NA	NA	NA	NA	NA	NA	NA
794	Xpert MTB-RIF Assay G4	275	negative	0	0	0	0	0	NA	NA	NA	NA	NA	NA	NA	NA	NA	NA	NA	NA	NA	NA	NA	NA
795	Xpert MTB-RIF Assay G4	276	negative	0	0	0	0	0	NA	NA	NA	NA	NA	NA	NA	NA	NA	NA	NA	NA	NA	NA	NA	NA
796	Xpert MTB-RIF Assay G4	276	negative	0	0	0	0	0	NA	NA	NA	NA	NA	NA	NA	NA	NA	NA	NA	NA	NA	NA	NA	NA
797	Xpert MTB-RIF Assay G4	276	negative	0	0	0	0	0	NA	NA	NA	NA	NA	NA	NA	NA	NA	NA	NA	NA	NA	NA	NA	NA
798	Xpert MTB-RIF Assay G4	277	negative	0	0	0	0	0	NA	NA	NA	NA	NA	NA	NA	NA	NA	NA	NA	NA	NA	NA	NA	NA
799	Xpert MTB-RIF Assay G4	277	negative	0	0	0	0	0	NA	NA	NA	NA	NA	NA	NA	NA	NA	NA	NA	NA	NA	NA	NA	NA
800	Xpert MTB-RIF Assay G4	277	negative	0	0	0	0	0	NA	NA	NA	NA	NA	NA	NA	NA	NA	NA	NA	NA	NA	NA	NA	NA
801	Xpert MTB-RIF Assay G4	278	negative	0	0	0	0	0	NA	NA	NA	NA	NA	NA	NA	NA	NA	NA	NA	NA	NA	NA	NA	NA
802	Xpert MTB-RIF Assay G4	278	negative	0	0	0	0	0	NA	NA	NA	NA	NA	NA	NA	NA	NA	NA	NA	NA	NA	NA	NA	NA
803	Xpert MTB-RIF Assay G4	278	negative	0	0	0	0	0	NA	NA	NA	NA	NA	NA	NA	NA	NA	NA	NA	NA	NA	NA	NA	NA
804	Xpert MTB-RIF Assay G4	279	negative	0	0	0	0	0	NA	NA	NA	NA	NA	NA	NA	NA	NA	NA	NA	NA	NA	NA	NA	NA
805	Xpert MTB-RIF Assay G4	279	negative	0	0	0	0	0	NA	NA	NA	NA	NA	NA	NA	NA	NA	NA	NA	NA	NA	NA	NA	NA
806	Xpert MTB-RIF Assay G4	279	negative	0	0	0	0	0	NA	NA	NA	NA	NA	NA	NA	NA	NA	NA	NA	NA	NA	NA	NA	NA
807	Xpert MTB-RIF Assay G4	280	positive	20.3	21.4	20.7	21.2	21.8	NA	NA	NA	NA	NA	positive	15.4	17.2	15.4	16.5	16.8	NA	NA	NA	NA	NA
808	Xpert MTB-RIF Assay G4	280	positive	20.3	21.4	20.7	21.2	21.8	NA	NA	NA	NA	NA	positive	16.7	18.8	17.3	18.4	18.4	NA	NA	NA	NA	NA
809	Xpert MTB-RIF Assay G4	280	positive	20.3	21.4	20.7	21.2	21.8	NA	NA	NA	NA	NA	negative	0	0	0	0	0	NA	NA	NA	NA	NA
810	Xpert MTB-RIF Assay G4	281	negative	0	0	0	0	0	NA	NA	NA	NA	NA	NA	NA	NA	NA	NA	NA	NA	NA	NA	NA	NA
811	Xpert MTB-RIF Assay G4	281	negative	0	0	0	0	0	NA	NA	NA	NA	NA	NA	NA	NA	NA	NA	NA	NA	NA	NA	NA	NA
812	Xpert MTB-RIF Assay G4	281	negative	0	0	0	0	0	NA	NA	NA	NA	NA	NA	NA	NA	NA	NA	NA	NA	NA	NA	NA	NA
813	Xpert MTB-RIF Assay G4	282	negative	0	0	0	0	0	NA	NA	NA	NA	NA	NA	NA	NA	NA	NA	NA	NA	NA	NA	NA	NA
814	Xpert MTB-RIF Assay G4	282	negative	0	0	0	0	0	NA	NA	NA	NA	NA	NA	NA	NA	NA	NA	NA	NA	NA	NA	NA	NA
815	Xpert MTB-RIF Assay G4	282	negative	0	0	0	0	0	NA	NA	NA	NA	NA	NA	NA	NA	NA	NA	NA	NA	NA	NA	NA	NA
816	Xpert MTB-RIF Assay G4	283	positive	20.7	22.4	20.9	21.5	22.1	NA	NA	NA	NA	NA	positive	17.5	19.5	17.7	19.1	18.8	NA	NA	NA	NA	NA
817	Xpert MTB-RIF Assay G4	283	positive	20.7	22.4	20.9	21.5	22.1	NA	NA	NA	NA	NA	negative	0	0	0	0	0	NA	NA	NA	NA	NA
818	Xpert MTB-RIF Assay G4	283	positive	20.7	22.4	20.9	21.5	22.1	NA	NA	NA	NA	NA	negative	0	0	0	0	0	NA	NA	NA	NA	NA
819	Xpert MTB-RIF Assay G4	284	positive	17	18.8	17.3	18.5	18.6	NA	NA	NA	NA	NA	positive	14.7	16.9	15.2	16.3	16.4	NA	NA	NA	NA	NA
820	Xpert MTB-RIF Assay G4	284	positive	17	18.8	17.3	18.5	18.6	NA	NA	NA	NA	NA	negative	0	0	0	0	0	NA	NA	NA	NA	NA
821	Xpert MTB-RIF Assay G4	284	positive	17	18.8	17.3	18.5	18.6	NA	NA	NA	NA	NA	negative	0	0	0	0	0	NA	NA	NA	NA	NA
822	Xpert MTB-RIF Assay G4	285	negative	0	0	0	0	0	NA	NA	NA	NA	NA	NA	NA	NA	NA	NA	NA	NA	NA	NA	NA	NA
823	Xpert MTB-RIF Assay G4	285	negative	0	0	0	0	0	NA	NA	NA	NA	NA	NA	NA	NA	NA	NA	NA	NA	NA	NA	NA	NA
824	Xpert MTB-RIF Assay G4	286	negative	0	0	0	0	0	NA	NA	NA	NA	NA	NA	NA	NA	NA	NA	NA	NA	NA	NA	NA	NA
825	Xpert MTB-RIF Assay G4	286	negative	0	0	0	0	0	NA	NA	NA	NA	NA	NA	NA	NA	NA	NA	NA	NA	NA	NA	NA	NA
826	Xpert MTB-RIF Assay G4	287	negative	0	0	0	0	0	NA	NA	NA	NA	NA	NA	NA	NA	NA	NA	NA	NA	NA	NA	NA	NA
827	Xpert MTB-RIF Assay G4	287	negative	0	0	0	0	0	NA	NA	NA	NA	NA	NA	NA	NA	NA	NA	NA	NA	NA	NA	NA	NA
828	Xpert MTB-RIF Assay G4	288	negative	0	0	0	0	0	NA	NA	NA	NA	NA	NA	NA	NA	NA	NA	NA	NA	NA	NA	NA	NA
829	Xpert MTB-RIF Assay G4	288	negative	0	0	0	0	0	NA	NA	NA	NA	NA	NA	NA	NA	NA	NA	NA	NA	NA	NA	NA	NA
830	Xpert MTB-RIF Assay G4	288	negative	0	0	0	0	0	NA	NA	NA	NA	NA	NA	NA	NA	NA	NA	NA	NA	NA	NA	NA	NA
831	Xpert MTB-RIF Assay G4	289	negative	0	0	0	0	0	NA	NA	NA	NA	NA	NA	NA	NA	NA	NA	NA	NA	NA	NA	NA	NA
832	Xpert MTB-RIF Assay G4	289	negative	0	0	0	0	0	NA	NA	NA	NA	NA	NA	NA	NA	NA	NA	NA	NA	NA	NA	NA	NA
833	Xpert MTB-RIF Assay G4	289	negative	0	0	0	0	0	NA	NA	NA	NA	NA	NA	NA	NA	NA	NA	NA	NA	NA	NA	NA	NA
834	Xpert MTB-RIF Assay G4	290	negative	0	0	0	0	0	NA	NA	NA	NA	NA	NA	NA	NA	NA	NA	NA	NA	NA	NA	NA	NA
835	Xpert MTB-RIF Assay G4	290	negative	0	0	0	0	0	NA	NA	NA	NA	NA	NA	NA	NA	NA	NA	NA	NA	NA	NA	NA	NA
836	Xpert MTB-RIF Assay G4	290	negative	0	0	0	0	0	NA	NA	NA	NA	NA	NA	NA	NA	NA	NA	NA	NA	NA	NA	NA	NA
837	Xpert MTB-RIF Assay G4	291	negative	0	0	0	0	0	NA	NA	NA	NA	NA	NA	NA	NA	NA	NA	NA	NA	NA	NA	NA	NA
838	Xpert MTB-RIF Assay G4	291	negative	0	0	0	0	0	NA	NA	NA	NA	NA	NA	NA	NA	NA	NA	NA	NA	NA	NA	NA	NA
839	Xpert MTB-RIF Assay G4	291	negative	0	0	0	0	0	NA	NA	NA	NA	NA	NA	NA	NA	NA	NA	NA	NA	NA	NA	NA	NA
840	Xpert MTB-RIF Assay G4	292	negative	0	0	0	0	0	NA	NA	NA	NA	NA	NA	NA	NA	NA	NA	NA	NA	NA	NA	NA	NA
841	Xpert MTB-RIF Assay G4	292	negative	0	0	0	0	0	NA	NA	NA	NA	NA	NA	NA	NA	NA	NA	NA	NA	NA	NA	NA	NA
842	Xpert MTB-RIF Assay G4	292	negative	0	0	0	0	0	NA	NA	NA	NA	NA	NA	NA	NA	NA	NA	NA	NA	NA	NA	NA	NA
843	Xpert MTB-RIF Assay G4	293	negative	0	0	37.5	0	0	NA	NA	NA	NA	NA	NA	NA	NA	NA	NA	NA	NA	NA	NA	NA	NA
844	Xpert MTB-RIF Assay G4	293	negative	0	0	37.5	0	0	NA	NA	NA	NA	NA	NA	NA	NA	NA	NA	NA	NA	NA	NA	NA	NA
845	Xpert MTB-RIF Assay G4	293	negative	0	0	37.5	0	0	NA	NA	NA	NA	NA	NA	NA	NA	NA	NA	NA	NA	NA	NA	NA	NA
846	Xpert MTB-RIF Assay G4	294	negative	0	0	0	0	0	NA	NA	NA	NA	NA	NA	NA	NA	NA	NA	NA	NA	NA	NA	NA	NA
847	Xpert MTB-RIF Assay G4	294	negative	0	0	0	0	0	NA	NA	NA	NA	NA	NA	NA	NA	NA	NA	NA	NA	NA	NA	NA	NA
848	Xpert MTB-RIF Assay G4	295	negative	0	0	0	0	0	NA	NA	NA	NA	NA	NA	NA	NA	NA	NA	NA	NA	NA	NA	NA	NA
849	Xpert MTB-RIF Assay G4	295	negative	0	0	0	0	0	NA	NA	NA	NA	NA	NA	NA	NA	NA	NA	NA	NA	NA	NA	NA	NA
850	Xpert MTB-RIF Assay G4	295	negative	0	0	0	0	0	NA	NA	NA	NA	NA	NA	NA	NA	NA	NA	NA	NA	NA	NA	NA	NA
851	Xpert MTB-RIF Assay G4	296	negative	0	0	0	0	0	NA	NA	NA	NA	NA	NA	NA	NA	NA	NA	NA	NA	NA	NA	NA	NA
852	Xpert MTB-RIF Assay G4	296	negative	0	0	0	0	0	NA	NA	NA	NA	NA	NA	NA	NA	NA	NA	NA	NA	NA	NA	NA	NA
853	Xpert MTB-RIF Assay G4	297	positive	17.4	19.3	17.5	18.6	19	NA	NA	NA	NA	NA	positive	13.2	15.6	13.6	14.3	14.8	NA	NA	NA	NA	NA
854	Xpert MTB-RIF Assay G4	297	positive	17.4	19.3	17.5	18.6	19	NA	NA	NA	NA	NA	negative	0	0	0	0	0	NA	NA	NA	NA	NA
855	Xpert MTB-RIF Assay G4	297	positive	17.4	19.3	17.5	18.6	19	NA	NA	NA	NA	NA	negative	0	0	0	0	0	NA	NA	NA	NA	NA
856	Xpert MTB-RIF Assay G4	298	negative	0	0	0	0	0	NA	NA	NA	NA	NA	NA	NA	NA	NA	NA	NA	NA	NA	NA	NA	NA
857	Xpert MTB-RIF Assay G4	298	negative	0	0	0	0	0	NA	NA	NA	NA	NA	NA	NA	NA	NA	NA	NA	NA	NA	NA	NA	NA
858	Xpert MTB-RIF Assay G4	298	negative	0	0	0	0	0	NA	NA	NA	NA	NA	NA	NA	NA	NA	NA	NA	NA	NA	NA	NA	NA
859	Xpert MTB-RIF Assay G4	299	negative	0	0	0	0	0	NA	NA	NA	NA	NA	NA	NA	NA	NA	NA	NA	NA	NA	NA	NA	NA
860	Xpert MTB-RIF Assay G4	299	negative	0	0	0	0	0	NA	NA	NA	NA	NA	NA	NA	NA	NA	NA	NA	NA	NA	NA	NA	NA
861	Xpert MTB-RIF Assay G4	299	negative	0	0	0	0	0	NA	NA	NA	NA	NA	NA	NA	NA	NA	NA	NA	NA	NA	NA	NA	NA
862	Xpert MTB-RIF Assay G4	300	negative	0	0	0	0	0	NA	NA	NA	NA	NA	NA	NA	NA	NA	NA	NA	NA	NA	NA	NA	NA
863	Xpert MTB-RIF Assay G4	300	negative	0	0	0	0	0	NA	NA	NA	NA	NA	NA	NA	NA	NA	NA	NA	NA	NA	NA	NA	NA
864	Xpert MTB-RIF Assay G4	300	negative	0	0	0	0	0	NA	NA	NA	NA	NA	NA	NA	NA	NA	NA	NA	NA	NA	NA	NA	NA
865	Xpert MTB-RIF Assay G4	301	negative	0	0	0	0	0	NA	NA	NA	NA	NA	NA	NA	NA	NA	NA	NA	NA	NA	NA	NA	NA
866	Xpert MTB-RIF Assay G4	301	negative	0	0	0	0	0	NA	NA	NA	NA	NA	NA	NA	NA	NA	NA	NA	NA	NA	NA	NA	NA
867	Xpert MTB-RIF Assay G4	301	negative	0	0	0	0	0	NA	NA	NA	NA	NA	NA	NA	NA	NA	NA	NA	NA	NA	NA	NA	NA
868	Xpert MTB-RIF Assay G4	302	negative	0	0	0	0	0	NA	NA	NA	NA	NA	NA	NA	NA	NA	NA	NA	NA	NA	NA	NA	NA
869	Xpert MTB-RIF Assay G4	302	negative	0	0	0	0	0	NA	NA	NA	NA	NA	NA	NA	NA	NA	NA	NA	NA	NA	NA	NA	NA
870	Xpert MTB-RIF Assay G4	302	negative	0	0	0	0	0	NA	NA	NA	NA	NA	NA	NA	NA	NA	NA	NA	NA	NA	NA	NA	NA
871	Xpert MTB-RIF Assay G4	303	negative	0	0	0	0	0	NA	NA	NA	NA	NA	NA	NA	NA	NA	NA	NA	NA	NA	NA	NA	NA
872	Xpert MTB-RIF Assay G4	303	negative	0	0	0	0	0	NA	NA	NA	NA	NA	NA	NA	NA	NA	NA	NA	NA	NA	NA	NA	NA
873	Xpert MTB-RIF Assay G4	303	negative	0	0	0	0	0	NA	NA	NA	NA	NA	NA	NA	NA	NA	NA	NA	NA	NA	NA	NA	NA
874	Xpert MTB-RIF Assay G4	304	negative	0	0	0	0	0	NA	NA	NA	NA	NA	NA	NA	NA	NA	NA	NA	NA	NA	NA	NA	NA
875	Xpert MTB-RIF Assay G4	304	negative	0	0	0	0	0	NA	NA	NA	NA	NA	NA	NA	NA	NA	NA	NA	NA	NA	NA	NA	NA
876	Xpert MTB-RIF Assay G4	304	negative	0	0	0	0	0	NA	NA	NA	NA	NA	NA	NA	NA	NA	NA	NA	NA	NA	NA	NA	NA
877	Xpert MTB-RIF Assay G4	305	negative	0	0	0	0	0	NA	NA	NA	NA	NA	NA	NA	NA	NA	NA	NA	NA	NA	NA	NA	NA
878	Xpert MTB-RIF Assay G4	305	negative	0	0	0	0	0	NA	NA	NA	NA	NA	NA	NA	NA	NA	NA	NA	NA	NA	NA	NA	NA
879	Xpert MTB-RIF Assay G4	305	negative	0	0	0	0	0	NA	NA	NA	NA	NA	NA	NA	NA	NA	NA	NA	NA	NA	NA	NA	NA
880	Xpert MTB-RIF Assay G4	306	negative	0	0	0	0	0	NA	NA	NA	NA	NA	NA	NA	NA	NA	NA	NA	NA	NA	NA	NA	NA
881	Xpert MTB-RIF Assay G4	306	negative	0	0	0	0	0	NA	NA	NA	NA	NA	NA	NA	NA	NA	NA	NA	NA	NA	NA	NA	NA
882	Xpert MTB-RIF Assay G4	306	negative	0	0	0	0	0	NA	NA	NA	NA	NA	NA	NA	NA	NA	NA	NA	NA	NA	NA	NA	NA
883	Xpert MTB-RIF Assay G4	307	negative	0	0	0	0	0	NA	NA	NA	NA	NA	NA	NA	NA	NA	NA	NA	NA	NA	NA	NA	NA
884	Xpert MTB-RIF Assay G4	307	negative	0	0	0	0	0	NA	NA	NA	NA	NA	NA	NA	NA	NA	NA	NA	NA	NA	NA	NA	NA
885	Xpert MTB-RIF Assay G4	307	negative	0	0	0	0	0	NA	NA	NA	NA	NA	NA	NA	NA	NA	NA	NA	NA	NA	NA	NA	NA
886	Xpert MTB-RIF Assay G4	308	negative	0	0	0	0	0	NA	NA	NA	NA	NA	NA	NA	NA	NA	NA	NA	NA	NA	NA	NA	NA
887	Xpert MTB-RIF Assay G4	308	negative	0	0	0	0	0	NA	NA	NA	NA	NA	NA	NA	NA	NA	NA	NA	NA	NA	NA	NA	NA
888	Xpert MTB-RIF Assay G4	308	negative	0	0	0	0	0	NA	NA	NA	NA	NA	NA	NA	NA	NA	NA	NA	NA	NA	NA	NA	NA
889	Xpert MTB-RIF Assay G4	309	negative	0	0	0	0	0	NA	NA	NA	NA	NA	NA	NA	NA	NA	NA	NA	NA	NA	NA	NA	NA
890	Xpert MTB-RIF Assay G4	309	negative	0	0	0	0	0	NA	NA	NA	NA	NA	NA	NA	NA	NA	NA	NA	NA	NA	NA	NA	NA
891	Xpert MTB-RIF Assay G4	309	negative	0	0	0	0	0	NA	NA	NA	NA	NA	NA	NA	NA	NA	NA	NA	NA	NA	NA	NA	NA
892	Xpert MTB-RIF Assay G4	310	negative	0	0	0	0	0	NA	NA	NA	NA	NA	NA	NA	NA	NA	NA	NA	NA	NA	NA	NA	NA
893	Xpert MTB-RIF Assay G4	310	negative	0	0	0	0	0	NA	NA	NA	NA	NA	NA	NA	NA	NA	NA	NA	NA	NA	NA	NA	NA
894	Xpert MTB-RIF Assay G4	310	negative	0	0	0	0	0	NA	NA	NA	NA	NA	NA	NA	NA	NA	NA	NA	NA	NA	NA	NA	NA
895	Xpert MTB-RIF Assay G4	311	negative	0	0	0	0	0	NA	NA	NA	NA	NA	NA	NA	NA	NA	NA	NA	NA	NA	NA	NA	NA
896	Xpert MTB-RIF Assay G4	311	negative	0	0	0	0	0	NA	NA	NA	NA	NA	NA	NA	NA	NA	NA	NA	NA	NA	NA	NA	NA
897	Xpert MTB-RIF Assay G4	312	negative	0	0	0	0	0	NA	NA	NA	NA	NA	NA	NA	NA	NA	NA	NA	NA	NA	NA	NA	NA
898	Xpert MTB-RIF Assay G4	312	negative	0	0	0	0	0	NA	NA	NA	NA	NA	NA	NA	NA	NA	NA	NA	NA	NA	NA	NA	NA
899	Xpert MTB-RIF Assay G4	312	negative	0	0	0	0	0	NA	NA	NA	NA	NA	NA	NA	NA	NA	NA	NA	NA	NA	NA	NA	NA
900	Xpert MTB-RIF Assay G4	313	negative	0	0	0	0	0	NA	NA	NA	NA	NA	NA	NA	NA	NA	NA	NA	NA	NA	NA	NA	NA
901	Xpert MTB-RIF Assay G4	313	negative	0	0	0	0	0	NA	NA	NA	NA	NA	NA	NA	NA	NA	NA	NA	NA	NA	NA	NA	NA
902	Xpert MTB-RIF Assay G4	313	negative	0	0	0	0	0	NA	NA	NA	NA	NA	NA	NA	NA	NA	NA	NA	NA	NA	NA	NA	NA
903	Xpert MTB-RIF Assay G4	314	negative	0	0	0	0	0	NA	NA	NA	NA	NA	NA	NA	NA	NA	NA	NA	NA	NA	NA	NA	NA
904	Xpert MTB-RIF Assay G4	314	negative	0	0	0	0	0	NA	NA	NA	NA	NA	NA	NA	NA	NA	NA	NA	NA	NA	NA	NA	NA
905	Xpert MTB-RIF Assay G4	314	negative	0	0	0	0	0	NA	NA	NA	NA	NA	NA	NA	NA	NA	NA	NA	NA	NA	NA	NA	NA
906	Xpert MTB-RIF Assay G4	315	negative	0	0	0	0	0	NA	NA	NA	NA	NA	NA	NA	NA	NA	NA	NA	NA	NA	NA	NA	NA
907	Xpert MTB-RIF Assay G4	315	negative	0	0	0	0	0	NA	NA	NA	NA	NA	NA	NA	NA	NA	NA	NA	NA	NA	NA	NA	NA
908	Xpert MTB-RIF Assay G4	315	negative	0	0	0	0	0	NA	NA	NA	NA	NA	NA	NA	NA	NA	NA	NA	NA	NA	NA	NA	NA
909	Xpert MTB-RIF Assay G4	316	negative	0	0	0	0	0	NA	NA	NA	NA	NA	NA	NA	NA	NA	NA	NA	NA	NA	NA	NA	NA
910	Xpert MTB-RIF Assay G4	316	negative	0	0	0	0	0	NA	NA	NA	NA	NA	NA	NA	NA	NA	NA	NA	NA	NA	NA	NA	NA
911	Xpert MTB-RIF Assay G4	316	negative	0	0	0	0	0	NA	NA	NA	NA	NA	NA	NA	NA	NA	NA	NA	NA	NA	NA	NA	NA
912	Xpert MTB-RIF Assay G4	317	negative	0	0	0	0	0	NA	NA	NA	NA	NA	NA	NA	NA	NA	NA	NA	NA	NA	NA	NA	NA
913	Xpert MTB-RIF Assay G4	317	negative	0	0	0	0	0	NA	NA	NA	NA	NA	NA	NA	NA	NA	NA	NA	NA	NA	NA	NA	NA
914	Xpert MTB-RIF Assay G4	317	negative	0	0	0	0	0	NA	NA	NA	NA	NA	NA	NA	NA	NA	NA	NA	NA	NA	NA	NA	NA
915	Xpert MTB-RIF Assay G4	318	negative	0	0	0	0	0	NA	NA	NA	NA	NA	NA	NA	NA	NA	NA	NA	NA	NA	NA	NA	NA
916	Xpert MTB-RIF Assay G4	318	negative	0	0	0	0	0	NA	NA	NA	NA	NA	NA	NA	NA	NA	NA	NA	NA	NA	NA	NA	NA
917	Xpert MTB-RIF Assay G4	318	negative	0	0	0	0	0	NA	NA	NA	NA	NA	NA	NA	NA	NA	NA	NA	NA	NA	NA	NA	NA
918	Xpert MTB-RIF Assay G4	319	negative	0	0	0	0	0	NA	NA	NA	NA	NA	NA	NA	NA	NA	NA	NA	NA	NA	NA	NA	NA
919	Xpert MTB-RIF Assay G4	319	negative	0	0	0	0	0	NA	NA	NA	NA	NA	NA	NA	NA	NA	NA	NA	NA	NA	NA	NA	NA
920	Xpert MTB-RIF Assay G4	319	negative	0	0	0	0	0	NA	NA	NA	NA	NA	NA	NA	NA	NA	NA	NA	NA	NA	NA	NA	NA
921	Xpert MTB-RIF Assay G4	320	negative	0	0	0	0	0	NA	NA	NA	NA	NA	NA	NA	NA	NA	NA	NA	NA	NA	NA	NA	NA
922	Xpert MTB-RIF Assay G4	320	negative	0	0	0	0	0	NA	NA	NA	NA	NA	NA	NA	NA	NA	NA	NA	NA	NA	NA	NA	NA
923	Xpert MTB-RIF Assay G4	320	negative	0	0	0	0	0	NA	NA	NA	NA	NA	NA	NA	NA	NA	NA	NA	NA	NA	NA	NA	NA
924	Xpert MTB-RIF Assay G4	321	negative	0	0	0	0	0	NA	NA	NA	NA	NA	NA	NA	NA	NA	NA	NA	NA	NA	NA	NA	NA
925	Xpert MTB-RIF Assay G4	321	negative	0	0	0	0	0	NA	NA	NA	NA	NA	NA	NA	NA	NA	NA	NA	NA	NA	NA	NA	NA
926	Xpert MTB-RIF Assay G4	321	negative	0	0	0	0	0	NA	NA	NA	NA	NA	NA	NA	NA	NA	NA	NA	NA	NA	NA	NA	NA
927	Xpert MTB-RIF Assay G4	322	negative	0	0	0	0	0	NA	NA	NA	NA	NA	NA	NA	NA	NA	NA	NA	NA	NA	NA	NA	NA
928	Xpert MTB-RIF Assay G4	322	negative	0	0	0	0	0	NA	NA	NA	NA	NA	NA	NA	NA	NA	NA	NA	NA	NA	NA	NA	NA
929	Xpert MTB-RIF Assay G4	322	negative	0	0	0	0	0	NA	NA	NA	NA	NA	NA	NA	NA	NA	NA	NA	NA	NA	NA	NA	NA
930	Xpert MTB-RIF Assay G4	323	negative	0	0	0	0	0	NA	NA	NA	NA	NA	NA	NA	NA	NA	NA	NA	NA	NA	NA	NA	NA
931	Xpert MTB-RIF Assay G4	323	negative	0	0	0	0	0	NA	NA	NA	NA	NA	NA	NA	NA	NA	NA	NA	NA	NA	NA	NA	NA
932	Xpert MTB-RIF Assay G4	323	negative	0	0	0	0	0	NA	NA	NA	NA	NA	NA	NA	NA	NA	NA	NA	NA	NA	NA	NA	NA
933	Xpert MTB-RIF Assay G4	324	negative	0	0	0	0	0	NA	NA	NA	NA	NA	NA	NA	NA	NA	NA	NA	NA	NA	NA	NA	NA
934	Xpert MTB-RIF Assay G4	324	negative	0	0	0	0	0	NA	NA	NA	NA	NA	NA	NA	NA	NA	NA	NA	NA	NA	NA	NA	NA
935	Xpert MTB-RIF Assay G4	324	negative	0	0	0	0	0	NA	NA	NA	NA	NA	NA	NA	NA	NA	NA	NA	NA	NA	NA	NA	NA
936	Xpert MTB-RIF Assay G4	325	positive	25.5	26.8	25.8	26.7	27	NA	NA	NA	NA	NA	positive	22.5	24.1	22.9	23.8	24.2	NA	NA	NA	NA	NA
937	Xpert MTB-RIF Assay G4	325	positive	25.5	26.8	25.8	26.7	27	NA	NA	NA	NA	NA	negative	0	0	0	0	0	NA	NA	NA	NA	NA
938	Xpert MTB-RIF Assay G4	325	positive	25.5	26.8	25.8	26.7	27	NA	NA	NA	NA	NA	negative	0	0	0	0	0	NA	NA	NA	NA	NA
939	Xpert MTB-RIF Assay G4	326	negative	0	0	0	0	0	NA	NA	NA	NA	NA	NA	NA	NA	NA	NA	NA	NA	NA	NA	NA	NA
940	Xpert MTB-RIF Assay G4	326	negative	0	0	0	0	0	NA	NA	NA	NA	NA	NA	NA	NA	NA	NA	NA	NA	NA	NA	NA	NA
941	Xpert MTB-RIF Assay G4	326	negative	0	0	0	0	0	NA	NA	NA	NA	NA	NA	NA	NA	NA	NA	NA	NA	NA	NA	NA	NA
942	Xpert MTB-RIF Assay G4	327	negative	0	0	0	0	0	NA	NA	NA	NA	NA	NA	NA	NA	NA	NA	NA	NA	NA	NA	NA	NA
943	Xpert MTB-RIF Assay G4	327	negative	0	0	0	0	0	NA	NA	NA	NA	NA	NA	NA	NA	NA	NA	NA	NA	NA	NA	NA	NA
944	Xpert MTB-RIF Assay G4	327	negative	0	0	0	0	0	NA	NA	NA	NA	NA	NA	NA	NA	NA	NA	NA	NA	NA	NA	NA	NA
945	Xpert MTB-RIF Assay G4	328	negative	0	0	0	0	0	NA	NA	NA	NA	NA	NA	NA	NA	NA	NA	NA	NA	NA	NA	NA	NA
946	Xpert MTB-RIF Assay G4	328	negative	0	0	0	0	0	NA	NA	NA	NA	NA	NA	NA	NA	NA	NA	NA	NA	NA	NA	NA	NA
947	Xpert MTB-RIF Assay G4	328	negative	0	0	0	0	0	NA	NA	NA	NA	NA	NA	NA	NA	NA	NA	NA	NA	NA	NA	NA	NA
948	Xpert MTB-RIF Assay G4	329	negative	0	0	0	0	0	NA	NA	NA	NA	NA	NA	NA	NA	NA	NA	NA	NA	NA	NA	NA	NA
949	Xpert MTB-RIF Assay G4	329	negative	0	0	0	0	0	NA	NA	NA	NA	NA	NA	NA	NA	NA	NA	NA	NA	NA	NA	NA	NA
950	Xpert MTB-RIF Assay G4	329	negative	0	0	0	0	0	NA	NA	NA	NA	NA	NA	NA	NA	NA	NA	NA	NA	NA	NA	NA	NA
951	Xpert MTB-RIF Assay G4	330	negative	0	0	0	0	0	NA	NA	NA	NA	NA	NA	NA	NA	NA	NA	NA	NA	NA	NA	NA	NA
952	Xpert MTB-RIF Assay G4	330	negative	0	0	0	0	0	NA	NA	NA	NA	NA	NA	NA	NA	NA	NA	NA	NA	NA	NA	NA	NA
953	Xpert MTB-RIF Assay G4	331	negative	0	0	0	0	0	NA	NA	NA	NA	NA	NA	NA	NA	NA	NA	NA	NA	NA	NA	NA	NA
954	Xpert MTB-RIF Assay G4	331	negative	0	0	0	0	0	NA	NA	NA	NA	NA	NA	NA	NA	NA	NA	NA	NA	NA	NA	NA	NA
955	Xpert MTB-RIF Assay G4	332	negative	0	0	0	0	0	NA	NA	NA	NA	NA	NA	NA	NA	NA	NA	NA	NA	NA	NA	NA	NA
956	Xpert MTB-RIF Assay G4	332	negative	0	0	0	0	0	NA	NA	NA	NA	NA	NA	NA	NA	NA	NA	NA	NA	NA	NA	NA	NA
957	Xpert MTB-RIF Assay G4	333	positive	16.4	18	17	17.9	18.2	NA	NA	NA	NA	NA	positive	17.5	19.1	17.7	18.9	19.1	NA	NA	NA	NA	NA
958	Xpert MTB-RIF Assay G4	333	positive	16.4	18	17	17.9	18.2	NA	NA	NA	NA	NA	negative	0	0	0	0	0	NA	NA	NA	NA	NA
959	Xpert MTB-RIF Assay G4	333	positive	16.4	18	17	17.9	18.2	NA	NA	NA	NA	NA	negative	0	0	0	0	0	NA	NA	NA	NA	NA
960	Xpert MTB-RIF Assay G4	334	positive	21.3	22.6	21.6	22.6	22.9	NA	NA	NA	NA	NA	positive	19.2	21.2	19.6	20.6	20.7	NA	NA	NA	NA	NA
961	Xpert MTB-RIF Assay G4	334	positive	21.3	22.6	21.6	22.6	22.9	NA	NA	NA	NA	NA	negative	0	0	0	0	0	NA	NA	NA	NA	NA
962	Xpert MTB-RIF Assay G4	334	positive	21.3	22.6	21.6	22.6	22.9	NA	NA	NA	NA	NA	negative	0	0	0	0	0	NA	NA	NA	NA	NA
963	Xpert MTB-RIF Assay G4	335	negative	0	0	0	0	0	NA	NA	NA	NA	NA	NA	NA	NA	NA	NA	NA	NA	NA	NA	NA	NA
964	Xpert MTB-RIF Assay G4	335	negative	0	0	0	0	0	NA	NA	NA	NA	NA	NA	NA	NA	NA	NA	NA	NA	NA	NA	NA	NA
965	Xpert MTB-RIF Assay G4	336	negative	0	0	0	0	0	NA	NA	NA	NA	NA	NA	NA	NA	NA	NA	NA	NA	NA	NA	NA	NA
966	Xpert MTB-RIF Assay G4	336	negative	0	0	0	0	0	NA	NA	NA	NA	NA	NA	NA	NA	NA	NA	NA	NA	NA	NA	NA	NA
967	Xpert MTB-RIF Assay G4	336	negative	0	0	0	0	0	NA	NA	NA	NA	NA	NA	NA	NA	NA	NA	NA	NA	NA	NA	NA	NA
968	Xpert MTB-RIF Assay G4	337	negative	0	0	0	0	0	NA	NA	NA	NA	NA	NA	NA	NA	NA	NA	NA	NA	NA	NA	NA	NA
969	Xpert MTB-RIF Assay G4	337	negative	0	0	0	0	0	NA	NA	NA	NA	NA	NA	NA	NA	NA	NA	NA	NA	NA	NA	NA	NA
970	Xpert MTB-RIF Assay G4	337	negative	0	0	0	0	0	NA	NA	NA	NA	NA	NA	NA	NA	NA	NA	NA	NA	NA	NA	NA	NA
971	Xpert MTB-RIF Assay G4	338	positive	23.6	25.1	24	25	24.8	NA	NA	NA	NA	NA	positive	22.7	24.4	23.2	24.2	24.2	NA	NA	NA	NA	NA
972	Xpert MTB-RIF Assay G4	338	positive	23.6	25.1	24	25	24.8	NA	NA	NA	NA	NA	negative	0	0	0	0	0	NA	NA	NA	NA	NA
973	Xpert MTB-RIF Assay G4	339	negative	0	0	0	0	0	NA	NA	NA	NA	NA	NA	NA	NA	NA	NA	NA	NA	NA	NA	NA	NA
974	Xpert MTB-RIF Assay G4	339	negative	0	0	0	0	0	NA	NA	NA	NA	NA	NA	NA	NA	NA	NA	NA	NA	NA	NA	NA	NA
975	Xpert MTB-RIF Assay G4	339	negative	0	0	0	0	0	NA	NA	NA	NA	NA	NA	NA	NA	NA	NA	NA	NA	NA	NA	NA	NA
976	Xpert MTB-RIF Assay G4	340	negative	0	0	0	0	0	NA	NA	NA	NA	NA	NA	NA	NA	NA	NA	NA	NA	NA	NA	NA	NA
977	Xpert MTB-RIF Assay G4	340	negative	0	0	0	0	0	NA	NA	NA	NA	NA	NA	NA	NA	NA	NA	NA	NA	NA	NA	NA	NA
978	Xpert MTB-RIF Assay G4	340	negative	0	0	0	0	0	NA	NA	NA	NA	NA	NA	NA	NA	NA	NA	NA	NA	NA	NA	NA	NA
979	Xpert MTB-RIF Assay G4	341	negative	0	0	0	0	0	NA	NA	NA	NA	NA	NA	NA	NA	NA	NA	NA	NA	NA	NA	NA	NA
980	Xpert MTB-RIF Assay G4	341	negative	0	0	0	0	0	NA	NA	NA	NA	NA	NA	NA	NA	NA	NA	NA	NA	NA	NA	NA	NA
981	Xpert MTB-RIF Assay G4	342	negative	0	0	0	0	0	NA	NA	NA	NA	NA	NA	NA	NA	NA	NA	NA	NA	NA	NA	NA	NA
982	Xpert MTB-RIF Assay G4	342	negative	0	0	0	0	0	NA	NA	NA	NA	NA	NA	NA	NA	NA	NA	NA	NA	NA	NA	NA	NA
983	Xpert MTB-RIF Assay G4	342	negative	0	0	0	0	0	NA	NA	NA	NA	NA	NA	NA	NA	NA	NA	NA	NA	NA	NA	NA	NA
984	Xpert MTB-RIF Assay G4	343	negative	0	0	0	0	0	NA	NA	NA	NA	NA	NA	NA	NA	NA	NA	NA	NA	NA	NA	NA	NA
985	Xpert MTB-RIF Assay G4	343	negative	0	0	0	0	0	NA	NA	NA	NA	NA	NA	NA	NA	NA	NA	NA	NA	NA	NA	NA	NA
986	Xpert MTB-RIF Assay G4	343	negative	0	0	0	0	0	NA	NA	NA	NA	NA	NA	NA	NA	NA	NA	NA	NA	NA	NA	NA	NA
987	Xpert MTB-RIF Assay G4	344	negative	0	0	0	0	0	NA	NA	NA	NA	NA	NA	NA	NA	NA	NA	NA	NA	NA	NA	NA	NA
988	Xpert MTB-RIF Assay G4	344	negative	0	0	0	0	0	NA	NA	NA	NA	NA	NA	NA	NA	NA	NA	NA	NA	NA	NA	NA	NA
989	Xpert MTB-RIF Assay G4	344	negative	0	0	0	0	0	NA	NA	NA	NA	NA	NA	NA	NA	NA	NA	NA	NA	NA	NA	NA	NA
990	Xpert MTB-RIF Assay G4	345	negative	0	0	0	0	0	NA	NA	NA	NA	NA	NA	NA	NA	NA	NA	NA	NA	NA	NA	NA	NA
991	Xpert MTB-RIF Assay G4	345	negative	0	0	0	0	0	NA	NA	NA	NA	NA	NA	NA	NA	NA	NA	NA	NA	NA	NA	NA	NA
992	Xpert MTB-RIF Assay G4	345	negative	0	0	0	0	0	NA	NA	NA	NA	NA	NA	NA	NA	NA	NA	NA	NA	NA	NA	NA	NA
993	Xpert MTB-RIF Assay G4	346	negative	0	0	0	0	0	NA	NA	NA	NA	NA	NA	NA	NA	NA	NA	NA	NA	NA	NA	NA	NA
994	Xpert MTB-RIF Assay G4	346	negative	0	0	0	0	0	NA	NA	NA	NA	NA	NA	NA	NA	NA	NA	NA	NA	NA	NA	NA	NA
995	Xpert MTB-RIF Assay G4	346	negative	0	0	0	0	0	NA	NA	NA	NA	NA	NA	NA	NA	NA	NA	NA	NA	NA	NA	NA	NA
996	Xpert MTB-RIF Assay G4	347	negative	0	0	0	0	0	NA	NA	NA	NA	NA	NA	NA	NA	NA	NA	NA	NA	NA	NA	NA	NA
997	Xpert MTB-RIF Assay G4	347	negative	0	0	0	0	0	NA	NA	NA	NA	NA	NA	NA	NA	NA	NA	NA	NA	NA	NA	NA	NA
998	Xpert MTB-RIF Assay G4	347	negative	0	0	0	0	0	NA	NA	NA	NA	NA	NA	NA	NA	NA	NA	NA	NA	NA	NA	NA	NA
999	Xpert MTB-RIF Assay G4	348	negative	0	0	0	0	0	NA	NA	NA	NA	NA	NA	NA	NA	NA	NA	NA	NA	NA	NA	NA	NA
1000	Xpert MTB-RIF Assay G4	348	negative	0	0	0	0	0	NA	NA	NA	NA	NA	NA	NA	NA	NA	NA	NA	NA	NA	NA	NA	NA
1001	Xpert MTB-RIF Assay G4	348	negative	0	0	0	0	0	NA	NA	NA	NA	NA	NA	NA	NA	NA	NA	NA	NA	NA	NA	NA	NA
1002	Xpert MTB-RIF Assay G4	349	negative	0	0	0	0	0	NA	NA	NA	NA	NA	NA	NA	NA	NA	NA	NA	NA	NA	NA	NA	NA
1003	Xpert MTB-RIF Assay G4	349	negative	0	0	0	0	0	NA	NA	NA	NA	NA	NA	NA	NA	NA	NA	NA	NA	NA	NA	NA	NA
1004	Xpert MTB-RIF Assay G4	349	negative	0	0	0	0	0	NA	NA	NA	NA	NA	NA	NA	NA	NA	NA	NA	NA	NA	NA	NA	NA
1005	Xpert MTB-RIF Assay G4	350	negative	0	0	0	0	0	NA	NA	NA	NA	NA	NA	NA	NA	NA	NA	NA	NA	NA	NA	NA	NA
1006	Xpert MTB-RIF Assay G4	350	negative	0	0	0	0	0	NA	NA	NA	NA	NA	NA	NA	NA	NA	NA	NA	NA	NA	NA	NA	NA
1007	Xpert MTB-RIF Assay G4	350	negative	0	0	0	0	0	NA	NA	NA	NA	NA	NA	NA	NA	NA	NA	NA	NA	NA	NA	NA	NA
1008	Xpert MTB-RIF Assay G4	351	negative	0	0	0	0	0	NA	NA	NA	NA	NA	NA	NA	NA	NA	NA	NA	NA	NA	NA	NA	NA
1009	Xpert MTB-RIF Assay G4	351	negative	0	0	0	0	0	NA	NA	NA	NA	NA	NA	NA	NA	NA	NA	NA	NA	NA	NA	NA	NA
1010	Xpert MTB-RIF Assay G4	351	negative	0	0	0	0	0	NA	NA	NA	NA	NA	NA	NA	NA	NA	NA	NA	NA	NA	NA	NA	NA
1011	Xpert MTB-RIF Assay G4	352	negative	0	0	0	0	0	NA	NA	NA	NA	NA	NA	NA	NA	NA	NA	NA	NA	NA	NA	NA	NA
1012	Xpert MTB-RIF Assay G4	352	negative	0	0	0	0	0	NA	NA	NA	NA	NA	NA	NA	NA	NA	NA	NA	NA	NA	NA	NA	NA
1013	Xpert MTB-RIF Assay G4	352	negative	0	0	0	0	0	NA	NA	NA	NA	NA	NA	NA	NA	NA	NA	NA	NA	NA	NA	NA	NA
1014	Xpert MTB-RIF Assay G4	353	negative	0	0	0	0	0	NA	NA	NA	NA	NA	NA	NA	NA	NA	NA	NA	NA	NA	NA	NA	NA
1015	Xpert MTB-RIF Assay G4	353	negative	0	0	0	0	0	NA	NA	NA	NA	NA	NA	NA	NA	NA	NA	NA	NA	NA	NA	NA	NA
1016	Xpert MTB-RIF Assay G4	353	negative	0	0	0	0	0	NA	NA	NA	NA	NA	NA	NA	NA	NA	NA	NA	NA	NA	NA	NA	NA
1017	Xpert MTB-RIF Assay G4	354	negative	0	0	0	0	0	NA	NA	NA	NA	NA	NA	NA	NA	NA	NA	NA	NA	NA	NA	NA	NA
1018	Xpert MTB-RIF Assay G4	354	negative	0	0	0	0	0	NA	NA	NA	NA	NA	NA	NA	NA	NA	NA	NA	NA	NA	NA	NA	NA
1019	Xpert MTB-RIF Assay G4	354	negative	0	0	0	0	0	NA	NA	NA	NA	NA	NA	NA	NA	NA	NA	NA	NA	NA	NA	NA	NA
1020	Xpert MTB-RIF Assay G4	355	negative	0	0	0	0	0	NA	NA	NA	NA	NA	NA	NA	NA	NA	NA	NA	NA	NA	NA	NA	NA
1021	Xpert MTB-RIF Assay G4	355	negative	0	0	0	0	0	NA	NA	NA	NA	NA	NA	NA	NA	NA	NA	NA	NA	NA	NA	NA	NA
1022	Xpert MTB-RIF Assay G4	355	negative	0	0	0	0	0	NA	NA	NA	NA	NA	NA	NA	NA	NA	NA	NA	NA	NA	NA	NA	NA
1023	Xpert MTB-RIF Assay G4	356	positive	20.4	22	20.6	21.4	22.2	NA	NA	NA	NA	NA	positive	14.4	16.4	14.6	15.8	15.7	NA	NA	NA	NA	NA
1024	Xpert MTB-RIF Assay G4	356	positive	20.4	22	20.6	21.4	22.2	NA	NA	NA	NA	NA	negative	0	0	0	0	0	NA	NA	NA	NA	NA
1025	Xpert MTB-RIF Assay G4	357	negative	0	0	0	0	0	NA	NA	NA	NA	NA	NA	NA	NA	NA	NA	NA	NA	NA	NA	NA	NA
1026	Xpert MTB-RIF Assay G4	357	negative	0	0	0	0	0	NA	NA	NA	NA	NA	NA	NA	NA	NA	NA	NA	NA	NA	NA	NA	NA
1027	Xpert MTB-RIF Assay G4	357	negative	0	0	0	0	0	NA	NA	NA	NA	NA	NA	NA	NA	NA	NA	NA	NA	NA	NA	NA	NA
1028	Xpert MTB-RIF Assay G4	358	negative	0	0	0	0	0	NA	NA	NA	NA	NA	NA	NA	NA	NA	NA	NA	NA	NA	NA	NA	NA
1029	Xpert MTB-RIF Assay G4	358	negative	0	0	0	0	0	NA	NA	NA	NA	NA	NA	NA	NA	NA	NA	NA	NA	NA	NA	NA	NA
1030	Xpert MTB-RIF Assay G4	358	negative	0	0	0	0	0	NA	NA	NA	NA	NA	NA	NA	NA	NA	NA	NA	NA	NA	NA	NA	NA
1031	Xpert MTB-RIF Assay G4	359	negative	0	0	0	0	0	NA	NA	NA	NA	NA	NA	NA	NA	NA	NA	NA	NA	NA	NA	NA	NA
1032	Xpert MTB-RIF Assay G4	359	negative	0	0	0	0	0	NA	NA	NA	NA	NA	NA	NA	NA	NA	NA	NA	NA	NA	NA	NA	NA
1033	Xpert MTB-RIF Assay G4	359	negative	0	0	0	0	0	NA	NA	NA	NA	NA	NA	NA	NA	NA	NA	NA	NA	NA	NA	NA	NA
1034	Xpert MTB-RIF Assay G4	360	negative	0	0	0	0	0	NA	NA	NA	NA	NA	NA	NA	NA	NA	NA	NA	NA	NA	NA	NA	NA
1035	Xpert MTB-RIF Assay G4	360	negative	0	0	0	0	0	NA	NA	NA	NA	NA	NA	NA	NA	NA	NA	NA	NA	NA	NA	NA	NA
1036	Xpert MTB-RIF Assay G4	360	negative	0	0	0	0	0	NA	NA	NA	NA	NA	NA	NA	NA	NA	NA	NA	NA	NA	NA	NA	NA
1037	Xpert MTB-RIF Assay G4	361	negative	0	0	0	0	0	NA	NA	NA	NA	NA	NA	NA	NA	NA	NA	NA	NA	NA	NA	NA	NA
1038	Xpert MTB-RIF Assay G4	361	negative	0	0	0	0	0	NA	NA	NA	NA	NA	NA	NA	NA	NA	NA	NA	NA	NA	NA	NA	NA
1039	Xpert MTB-RIF Assay G4	361	negative	0	0	0	0	0	NA	NA	NA	NA	NA	NA	NA	NA	NA	NA	NA	NA	NA	NA	NA	NA
1040	Xpert MTB-RIF Assay G4	362	negative	0	0	0	0	0	NA	NA	NA	NA	NA	NA	NA	NA	NA	NA	NA	NA	NA	NA	NA	NA
1041	Xpert MTB-RIF Assay G4	362	negative	0	0	0	0	0	NA	NA	NA	NA	NA	NA	NA	NA	NA	NA	NA	NA	NA	NA	NA	NA
1042	Xpert MTB-RIF Assay G4	362	negative	0	0	0	0	0	NA	NA	NA	NA	NA	NA	NA	NA	NA	NA	NA	NA	NA	NA	NA	NA
1043	Xpert MTB-RIF Assay G4	363	negative	0	0	0	0	0	NA	NA	NA	NA	NA	NA	NA	NA	NA	NA	NA	NA	NA	NA	NA	NA
1044	Xpert MTB-RIF Assay G4	363	negative	0	0	0	0	0	NA	NA	NA	NA	NA	NA	NA	NA	NA	NA	NA	NA	NA	NA	NA	NA
1045	Xpert MTB-RIF Assay G4	363	negative	0	0	0	0	0	NA	NA	NA	NA	NA	NA	NA	NA	NA	NA	NA	NA	NA	NA	NA	NA
1046	Xpert MTB-RIF Assay G4	364	negative	0	0	0	0	0	NA	NA	NA	NA	NA	NA	NA	NA	NA	NA	NA	NA	NA	NA	NA	NA
1047	Xpert MTB-RIF Assay G4	364	negative	0	0	0	0	0	NA	NA	NA	NA	NA	NA	NA	NA	NA	NA	NA	NA	NA	NA	NA	NA
1048	Xpert MTB-RIF Assay G4	365	negative	0	0	0	0	0	NA	NA	NA	NA	NA	NA	NA	NA	NA	NA	NA	NA	NA	NA	NA	NA
1049	Xpert MTB-RIF Assay G4	365	negative	0	0	0	0	0	NA	NA	NA	NA	NA	NA	NA	NA	NA	NA	NA	NA	NA	NA	NA	NA
1050	Xpert MTB-RIF Assay G4	365	negative	0	0	0	0	0	NA	NA	NA	NA	NA	NA	NA	NA	NA	NA	NA	NA	NA	NA	NA	NA
1051	Xpert MTB-RIF Assay G4	366	positive	15.3	16.9	15.6	16.7	16.7	NA	NA	NA	NA	NA	negative	0	0	0	0	0	NA	NA	NA	NA	NA
1052	Xpert MTB-RIF Assay G4	366	positive	15.3	16.9	15.6	16.7	16.7	NA	NA	NA	NA	NA	negative	0	0	0	0	0	NA	NA	NA	NA	NA
1053	Xpert MTB-RIF Assay G4	366	positive	15.3	16.9	15.6	16.7	16.7	NA	NA	NA	NA	NA	positive	12.6	14.5	12.9	14.2	14.4	NA	NA	NA	NA	NA
1054	Xpert MTB-RIF Assay G4	367	positive	19.6	21.3	20.1	20.8	21.4	NA	NA	NA	NA	NA	positive	17	18.3	17.3	18.3	18.6	NA	NA	NA	NA	NA
1055	Xpert MTB-RIF Assay G4	367	positive	19.6	21.3	20.1	20.8	21.4	NA	NA	NA	NA	NA	negative	0	0	0	0	0	NA	NA	NA	NA	NA
1056	Xpert MTB-RIF Assay G4	367	positive	19.6	21.3	20.1	20.8	21.4	NA	NA	NA	NA	NA	negative	0	0	0	0	0	NA	NA	NA	NA	NA
1057	Xpert MTB-RIF Assay G4	368	negative	0	0	0	0	0	NA	NA	NA	NA	NA	NA	NA	NA	NA	NA	NA	NA	NA	NA	NA	NA
1058	Xpert MTB-RIF Assay G4	368	negative	0	0	0	0	0	NA	NA	NA	NA	NA	NA	NA	NA	NA	NA	NA	NA	NA	NA	NA	NA
1059	Xpert MTB-RIF Assay G4	368	negative	0	0	0	0	0	NA	NA	NA	NA	NA	NA	NA	NA	NA	NA	NA	NA	NA	NA	NA	NA
1060	Xpert MTB-RIF Assay G4	369	negative	0	0	0	0	0	NA	NA	NA	NA	NA	NA	NA	NA	NA	NA	NA	NA	NA	NA	NA	NA
1061	Xpert MTB-RIF Assay G4	369	negative	0	0	0	0	0	NA	NA	NA	NA	NA	NA	NA	NA	NA	NA	NA	NA	NA	NA	NA	NA
1062	Xpert MTB-RIF Assay G4	369	negative	0	0	0	0	0	NA	NA	NA	NA	NA	NA	NA	NA	NA	NA	NA	NA	NA	NA	NA	NA
1063	Xpert MTB-RIF Assay G4	370	negative	0	0	0	0	0	NA	NA	NA	NA	NA	NA	NA	NA	NA	NA	NA	NA	NA	NA	NA	NA
1064	Xpert MTB-RIF Assay G4	370	negative	0	0	0	0	0	NA	NA	NA	NA	NA	NA	NA	NA	NA	NA	NA	NA	NA	NA	NA	NA
1065	Xpert MTB-RIF Assay G4	370	negative	0	0	0	0	0	NA	NA	NA	NA	NA	NA	NA	NA	NA	NA	NA	NA	NA	NA	NA	NA
1066	Xpert MTB-RIF Assay G4	371	negative	0	0	28.7	0	0	NA	NA	NA	NA	NA	NA	NA	NA	NA	NA	NA	NA	NA	NA	NA	NA
1067	Xpert MTB-RIF Assay G4	371	negative	0	0	28.7	0	0	NA	NA	NA	NA	NA	NA	NA	NA	NA	NA	NA	NA	NA	NA	NA	NA
1068	Xpert MTB-RIF Assay G4	371	negative	0	0	28.7	0	0	NA	NA	NA	NA	NA	NA	NA	NA	NA	NA	NA	NA	NA	NA	NA	NA
1069	Xpert MTB-RIF Assay G4	372	negative	0	0	0	0	0	NA	NA	NA	NA	NA	NA	NA	NA	NA	NA	NA	NA	NA	NA	NA	NA
1070	Xpert MTB-RIF Assay G4	372	negative	0	0	0	0	0	NA	NA	NA	NA	NA	NA	NA	NA	NA	NA	NA	NA	NA	NA	NA	NA
1071	Xpert MTB-RIF Assay G4	372	negative	0	0	0	0	0	NA	NA	NA	NA	NA	NA	NA	NA	NA	NA	NA	NA	NA	NA	NA	NA
1072	Xpert MTB-RIF Assay G4	373	negative	0	0	0	0	0	NA	NA	NA	NA	NA	NA	NA	NA	NA	NA	NA	NA	NA	NA	NA	NA
1073	Xpert MTB-RIF Assay G4	373	negative	0	0	0	0	0	NA	NA	NA	NA	NA	NA	NA	NA	NA	NA	NA	NA	NA	NA	NA	NA
1074	Xpert MTB-RIF Assay G4	373	negative	0	0	0	0	0	NA	NA	NA	NA	NA	NA	NA	NA	NA	NA	NA	NA	NA	NA	NA	NA
1075	Xpert MTB-RIF Assay G4	374	negative	0	0	0	0	0	NA	NA	NA	NA	NA	NA	NA	NA	NA	NA	NA	NA	NA	NA	NA	NA
1076	Xpert MTB-RIF Assay G4	374	negative	0	0	0	0	0	NA	NA	NA	NA	NA	NA	NA	NA	NA	NA	NA	NA	NA	NA	NA	NA
1077	Xpert MTB-RIF Assay G4	375	positive	14.3	16.2	14.7	15.9	16.1	NA	NA	NA	NA	NA	positive	13.6	15.5	13.9	14.4	15	NA	NA	NA	NA	NA
1078	Xpert MTB-RIF Assay G4	375	positive	14.3	16.2	14.7	15.9	16.1	NA	NA	NA	NA	NA	negative	0	0	0	0	0	NA	NA	NA	NA	NA
1079	Xpert MTB-RIF Assay G4	375	positive	14.3	16.2	14.7	15.9	16.1	NA	NA	NA	NA	NA	negative	0	0	0	0	0	NA	NA	NA	NA	NA
1080	Xpert MTB-RIF Assay G4	376	negative	0	0	0	0	0	NA	NA	NA	NA	NA	NA	NA	NA	NA	NA	NA	NA	NA	NA	NA	NA
1081	Xpert MTB-RIF Assay G4	376	negative	0	0	0	0	0	NA	NA	NA	NA	NA	NA	NA	NA	NA	NA	NA	NA	NA	NA	NA	NA
1082	Xpert MTB-RIF Assay G4	376	negative	0	0	0	0	0	NA	NA	NA	NA	NA	NA	NA	NA	NA	NA	NA	NA	NA	NA	NA	NA
1083	Xpert MTB-RIF Assay G4	377	positive	27.3	27.8	27.3	28.1	29.1	NA	NA	NA	NA	NA	positive	27.6	29.1	28.2	28.8	29.2	NA	NA	NA	NA	NA
1084	Xpert MTB-RIF Assay G4	377	positive	27.3	27.8	27.3	28.1	29.1	NA	NA	NA	NA	NA	negative	0	0	0	0	0	NA	NA	NA	NA	NA
1085	Xpert MTB-RIF Assay G4	377	positive	27.3	27.8	27.3	28.1	29.1	NA	NA	NA	NA	NA	negative	0	0	0	0	0	NA	NA	NA	NA	NA
1086	Xpert MTB-RIF Assay G4	378	negative	0	0	0	0	0	NA	NA	NA	NA	NA	NA	NA	NA	NA	NA	NA	NA	NA	NA	NA	NA
1087	Xpert MTB-RIF Assay G4	378	negative	0	0	0	0	0	NA	NA	NA	NA	NA	NA	NA	NA	NA	NA	NA	NA	NA	NA	NA	NA
1088	Xpert MTB-RIF Assay G4	378	negative	0	0	0	0	0	NA	NA	NA	NA	NA	NA	NA	NA	NA	NA	NA	NA	NA	NA	NA	NA
1089	Xpert MTB-RIF Assay G4	379	negative	0	0	0	0	0	NA	NA	NA	NA	NA	NA	NA	NA	NA	NA	NA	NA	NA	NA	NA	NA
1090	Xpert MTB-RIF Assay G4	379	negative	0	0	0	0	0	NA	NA	NA	NA	NA	NA	NA	NA	NA	NA	NA	NA	NA	NA	NA	NA
1091	Xpert MTB-RIF Assay G4	380	positive	20.6	22.7	20.8	22.1	22	NA	NA	NA	NA	NA	negative	0	0	0	0	0	NA	NA	NA	NA	NA
1092	Xpert MTB-RIF Assay G4	380	positive	20.6	22.7	20.8	22.1	22	NA	NA	NA	NA	NA	negative	0	0	0	0	0	NA	NA	NA	NA	NA
1093	Xpert MTB-RIF Assay G4	380	positive	20.6	22.7	20.8	22.1	22	NA	NA	NA	NA	NA	positive	16.3	17.9	16.6	17.6	17.9	NA	NA	NA	NA	NA
1094	Xpert MTB-RIF Assay G4	381	negative	0	0	0	0	0	NA	NA	NA	NA	NA	NA	NA	NA	NA	NA	NA	NA	NA	NA	NA	NA
1095	Xpert MTB-RIF Assay G4	381	negative	0	0	0	0	0	NA	NA	NA	NA	NA	NA	NA	NA	NA	NA	NA	NA	NA	NA	NA	NA
1096	Xpert MTB-RIF Assay G4	381	negative	0	0	0	0	0	NA	NA	NA	NA	NA	NA	NA	NA	NA	NA	NA	NA	NA	NA	NA	NA
1097	Xpert MTB-RIF Assay G4	382	negative	0	0	0	0	0	NA	NA	NA	NA	NA	NA	NA	NA	NA	NA	NA	NA	NA	NA	NA	NA
1098	Xpert MTB-RIF Assay G4	382	negative	0	0	0	0	0	NA	NA	NA	NA	NA	NA	NA	NA	NA	NA	NA	NA	NA	NA	NA	NA
1099	Xpert MTB-RIF Assay G4	382	negative	0	0	0	0	0	NA	NA	NA	NA	NA	NA	NA	NA	NA	NA	NA	NA	NA	NA	NA	NA
1100	Xpert MTB-RIF Assay G4	383	positive	33.2	31.8	31.8	32.7	34.9	NA	NA	NA	NA	NA	negative	0	0	0	0	0	NA	NA	NA	NA	NA
1101	Xpert MTB-RIF Assay G4	383	positive	33.2	31.8	31.8	32.7	34.9	NA	NA	NA	NA	NA	positive	29.6	30.4	30	30.8	31.3	NA	NA	NA	NA	NA
1102	Xpert MTB-RIF Assay G4	383	positive	33.2	31.8	31.8	32.7	34.9	NA	NA	NA	NA	NA	negative	0	0	0	0	0	NA	NA	NA	NA	NA
1103	Xpert MTB-RIF Assay G4	384	negative	0	0	0	0	0	NA	NA	NA	NA	NA	NA	NA	NA	NA	NA	NA	NA	NA	NA	NA	NA
1104	Xpert MTB-RIF Assay G4	384	negative	0	0	0	0	0	NA	NA	NA	NA	NA	NA	NA	NA	NA	NA	NA	NA	NA	NA	NA	NA
1105	Xpert MTB-RIF Assay G4	384	negative	0	0	0	0	0	NA	NA	NA	NA	NA	NA	NA	NA	NA	NA	NA	NA	NA	NA	NA	NA
1106	Xpert MTB-RIF Assay G4	385	positive	19.6	21.3	19.9	21.1	21	NA	NA	NA	NA	NA	negative	0	0	0	0	0	NA	NA	NA	NA	NA
1107	Xpert MTB-RIF Assay G4	385	positive	19.6	21.3	19.9	21.1	21	NA	NA	NA	NA	NA	positive	19.4	21.3	19.7	20.9	21	NA	NA	NA	NA	NA
1108	Xpert MTB-RIF Assay G4	385	positive	19.6	21.3	19.9	21.1	21	NA	NA	NA	NA	NA	negative	0	0	0	0	0	NA	NA	NA	NA	NA
1109	Xpert MTB-RIF Assay G4	386	negative	0	0	0	0	0	NA	NA	NA	NA	NA	NA	NA	NA	NA	NA	NA	NA	NA	NA	NA	NA
1110	Xpert MTB-RIF Assay G4	386	negative	0	0	0	0	0	NA	NA	NA	NA	NA	NA	NA	NA	NA	NA	NA	NA	NA	NA	NA	NA
1111	Xpert MTB-RIF Assay G4	386	negative	0	0	0	0	0	NA	NA	NA	NA	NA	NA	NA	NA	NA	NA	NA	NA	NA	NA	NA	NA
1112	Xpert MTB-RIF Assay G4	387	negative	0	0	0	0	0	NA	NA	NA	NA	NA	NA	NA	NA	NA	NA	NA	NA	NA	NA	NA	NA
1113	Xpert MTB-RIF Assay G4	387	negative	0	0	0	0	0	NA	NA	NA	NA	NA	NA	NA	NA	NA	NA	NA	NA	NA	NA	NA	NA
1114	Xpert MTB-RIF Assay G4	387	negative	0	0	0	0	0	NA	NA	NA	NA	NA	NA	NA	NA	NA	NA	NA	NA	NA	NA	NA	NA
1115	Xpert MTB-RIF Assay G4	388	negative	0	0	0	0	0	NA	NA	NA	NA	NA	NA	NA	NA	NA	NA	NA	NA	NA	NA	NA	NA
1116	Xpert MTB-RIF Assay G4	388	negative	0	0	0	0	0	NA	NA	NA	NA	NA	NA	NA	NA	NA	NA	NA	NA	NA	NA	NA	NA
1117	Xpert MTB-RIF Assay G4	388	negative	0	0	0	0	0	NA	NA	NA	NA	NA	NA	NA	NA	NA	NA	NA	NA	NA	NA	NA	NA
1118	Xpert MTB-RIF Assay G4	389	negative	0	0	0	0	0	NA	NA	NA	NA	NA	NA	NA	NA	NA	NA	NA	NA	NA	NA	NA	NA
1119	Xpert MTB-RIF Assay G4	389	negative	0	0	0	0	0	NA	NA	NA	NA	NA	NA	NA	NA	NA	NA	NA	NA	NA	NA	NA	NA
1120	Xpert MTB-RIF Assay G4	389	negative	0	0	0	0	0	NA	NA	NA	NA	NA	NA	NA	NA	NA	NA	NA	NA	NA	NA	NA	NA
1121	Xpert MTB-RIF Assay G4	390	negative	0	0	0	0	0	NA	NA	NA	NA	NA	NA	NA	NA	NA	NA	NA	NA	NA	NA	NA	NA
1122	Xpert MTB-RIF Assay G4	390	negative	0	0	0	0	0	NA	NA	NA	NA	NA	NA	NA	NA	NA	NA	NA	NA	NA	NA	NA	NA
1123	Xpert MTB-RIF Assay G4	391	positive	21.4	23.1	21.7	22.8	23	NA	NA	NA	NA	NA	positive	17.2	19.1	17.6	18.6	18.7	NA	NA	NA	NA	NA
1124	Xpert MTB-RIF Assay G4	391	positive	21.4	23.1	21.7	22.8	23	NA	NA	NA	NA	NA	negative	0	0	0	0	0	NA	NA	NA	NA	NA
1125	Xpert MTB-RIF Assay G4	391	positive	21.4	23.1	21.7	22.8	23	NA	NA	NA	NA	NA	negative	0	0	0	0	0	NA	NA	NA	NA	NA
1126	Xpert MTB-RIF Assay G4	392	negative	0	0	0	0	0	NA	NA	NA	NA	NA	NA	NA	NA	NA	NA	NA	NA	NA	NA	NA	NA
1127	Xpert MTB-RIF Assay G4	392	negative	0	0	0	0	0	NA	NA	NA	NA	NA	NA	NA	NA	NA	NA	NA	NA	NA	NA	NA	NA
1128	Xpert MTB-RIF Assay G4	392	negative	0	0	0	0	0	NA	NA	NA	NA	NA	NA	NA	NA	NA	NA	NA	NA	NA	NA	NA	NA
1129	Xpert MTB-RIF Assay G4	393	positive	12.8	14.6	13.6	13.9	14.5	NA	NA	NA	NA	NA	positive	8.6	10.4	9.3	9.6	10.5	NA	NA	NA	NA	NA
1130	Xpert MTB-RIF Assay G4	393	positive	12.8	14.6	13.6	13.9	14.5	NA	NA	NA	NA	NA	negative	0	0	0	0	0	NA	NA	NA	NA	NA
1131	Xpert MTB-RIF Assay G4	393	positive	12.8	14.6	13.6	13.9	14.5	NA	NA	NA	NA	NA	negative	0	0	0	0	0	NA	NA	NA	NA	NA
1132	Xpert MTB-RIF Assay G4	394	negative	0	0	0	0	0	NA	NA	NA	NA	NA	NA	NA	NA	NA	NA	NA	NA	NA	NA	NA	NA
1133	Xpert MTB-RIF Assay G4	394	negative	0	0	0	0	0	NA	NA	NA	NA	NA	NA	NA	NA	NA	NA	NA	NA	NA	NA	NA	NA
1134	Xpert MTB-RIF Assay G4	395	negative	0	0	0	0	0	NA	NA	NA	NA	NA	NA	NA	NA	NA	NA	NA	NA	NA	NA	NA	NA
1135	Xpert MTB-RIF Assay G4	395	negative	0	0	0	0	0	NA	NA	NA	NA	NA	NA	NA	NA	NA	NA	NA	NA	NA	NA	NA	NA
1136	Xpert MTB-RIF Assay G4	396	negative	0	0	0	0	0	NA	NA	NA	NA	NA	NA	NA	NA	NA	NA	NA	NA	NA	NA	NA	NA
1137	Xpert MTB-RIF Assay G4	396	negative	0	0	0	0	0	NA	NA	NA	NA	NA	NA	NA	NA	NA	NA	NA	NA	NA	NA	NA	NA
1138	Xpert MTB-RIF Assay G4	396	negative	0	0	0	0	0	NA	NA	NA	NA	NA	NA	NA	NA	NA	NA	NA	NA	NA	NA	NA	NA
1139	Xpert MTB-RIF Assay G4	397	negative	0	0	0	0	0	NA	NA	NA	NA	NA	NA	NA	NA	NA	NA	NA	NA	NA	NA	NA	NA
1140	Xpert MTB-RIF Assay G4	397	negative	0	0	0	0	0	NA	NA	NA	NA	NA	NA	NA	NA	NA	NA	NA	NA	NA	NA	NA	NA
1141	Xpert MTB-RIF Assay G4	397	negative	0	0	0	0	0	NA	NA	NA	NA	NA	NA	NA	NA	NA	NA	NA	NA	NA	NA	NA	NA
1142	Xpert MTB-RIF Assay G4	398	negative	0	0	0	0	0	NA	NA	NA	NA	NA	NA	NA	NA	NA	NA	NA	NA	NA	NA	NA	NA
1143	Xpert MTB-RIF Assay G4	398	negative	0	0	0	0	0	NA	NA	NA	NA	NA	NA	NA	NA	NA	NA	NA	NA	NA	NA	NA	NA
1144	Xpert MTB-RIF Assay G4	398	negative	0	0	0	0	0	NA	NA	NA	NA	NA	NA	NA	NA	NA	NA	NA	NA	NA	NA	NA	NA
1145	Xpert MTB-RIF Assay G4	399	negative	0	0	0	0	0	NA	NA	NA	NA	NA	NA	NA	NA	NA	NA	NA	NA	NA	NA	NA	NA
1146	Xpert MTB-RIF Assay G4	399	negative	0	0	0	0	0	NA	NA	NA	NA	NA	NA	NA	NA	NA	NA	NA	NA	NA	NA	NA	NA
1147	Xpert MTB-RIF Assay G4	399	negative	0	0	0	0	0	NA	NA	NA	NA	NA	NA	NA	NA	NA	NA	NA	NA	NA	NA	NA	NA
1148	Xpert MTB-RIF Assay G4	400	negative	0	0	0	0	0	NA	NA	NA	NA	NA	NA	NA	NA	NA	NA	NA	NA	NA	NA	NA	NA
1149	Xpert MTB-RIF Assay G4	400	negative	0	0	0	0	0	NA	NA	NA	NA	NA	NA	NA	NA	NA	NA	NA	NA	NA	NA	NA	NA
1150	Xpert MTB-RIF Assay G4	400	negative	0	0	0	0	0	NA	NA	NA	NA	NA	NA	NA	NA	NA	NA	NA	NA	NA	NA	NA	NA
1151	Xpert MTB-RIF Assay G4	401	negative	0	0	0	0	0	NA	NA	NA	NA	NA	NA	NA	NA	NA	NA	NA	NA	NA	NA	NA	NA
1152	Xpert MTB-RIF Assay G4	401	negative	0	0	0	0	0	NA	NA	NA	NA	NA	NA	NA	NA	NA	NA	NA	NA	NA	NA	NA	NA
1153	Xpert MTB-RIF Assay G4	401	negative	0	0	0	0	0	NA	NA	NA	NA	NA	NA	NA	NA	NA	NA	NA	NA	NA	NA	NA	NA
1154	Xpert MTB-RIF Assay G4	402	negative	0	0	0	0	0	NA	NA	NA	NA	NA	NA	NA	NA	NA	NA	NA	NA	NA	NA	NA	NA
1155	Xpert MTB-RIF Assay G4	402	negative	0	0	0	0	0	NA	NA	NA	NA	NA	NA	NA	NA	NA	NA	NA	NA	NA	NA	NA	NA
1156	Xpert MTB-RIF Assay G4	402	negative	0	0	0	0	0	NA	NA	NA	NA	NA	NA	NA	NA	NA	NA	NA	NA	NA	NA	NA	NA
1157	Xpert MTB-RIF Assay G4	403	negative	0	0	0	0	0	NA	NA	NA	NA	NA	NA	NA	NA	NA	NA	NA	NA	NA	NA	NA	NA
1158	Xpert MTB-RIF Assay G4	403	negative	0	0	0	0	0	NA	NA	NA	NA	NA	NA	NA	NA	NA	NA	NA	NA	NA	NA	NA	NA
1159	Xpert MTB-RIF Assay G4	403	negative	0	0	0	0	0	NA	NA	NA	NA	NA	NA	NA	NA	NA	NA	NA	NA	NA	NA	NA	NA
1160	Xpert MTB-RIF Assay G4	404	negative	0	0	0	0	0	NA	NA	NA	NA	NA	NA	NA	NA	NA	NA	NA	NA	NA	NA	NA	NA
1161	Xpert MTB-RIF Assay G4	404	negative	0	0	0	0	0	NA	NA	NA	NA	NA	NA	NA	NA	NA	NA	NA	NA	NA	NA	NA	NA
1162	Xpert MTB-RIF Assay G4	404	negative	0	0	0	0	0	NA	NA	NA	NA	NA	NA	NA	NA	NA	NA	NA	NA	NA	NA	NA	NA
1163	Xpert MTB-RIF Assay G4	405	negative	0	0	0	0	0	NA	NA	NA	NA	NA	NA	NA	NA	NA	NA	NA	NA	NA	NA	NA	NA
1164	Xpert MTB-RIF Assay G4	405	negative	0	0	0	0	0	NA	NA	NA	NA	NA	NA	NA	NA	NA	NA	NA	NA	NA	NA	NA	NA
1165	Xpert MTB-RIF Assay G4	405	negative	0	0	0	0	0	NA	NA	NA	NA	NA	NA	NA	NA	NA	NA	NA	NA	NA	NA	NA	NA
1166	Xpert MTB-RIF Assay G4	406	negative	0	0	0	0	0	NA	NA	NA	NA	NA	NA	NA	NA	NA	NA	NA	NA	NA	NA	NA	NA
1167	Xpert MTB-RIF Assay G4	406	negative	0	0	0	0	0	NA	NA	NA	NA	NA	NA	NA	NA	NA	NA	NA	NA	NA	NA	NA	NA
1168	Xpert MTB-RIF Assay G4	406	negative	0	0	0	0	0	NA	NA	NA	NA	NA	NA	NA	NA	NA	NA	NA	NA	NA	NA	NA	NA
1169	Xpert MTB-RIF Assay G4	407	negative	0	0	0	0	0	NA	NA	NA	NA	NA	NA	NA	NA	NA	NA	NA	NA	NA	NA	NA	NA
1170	Xpert MTB-RIF Assay G4	407	negative	0	0	0	0	0	NA	NA	NA	NA	NA	NA	NA	NA	NA	NA	NA	NA	NA	NA	NA	NA
1171	Xpert MTB-RIF Assay G4	407	negative	0	0	0	0	0	NA	NA	NA	NA	NA	NA	NA	NA	NA	NA	NA	NA	NA	NA	NA	NA
1172	Xpert MTB-RIF Assay G4	408	negative	0	0	0	0	0	NA	NA	NA	NA	NA	NA	NA	NA	NA	NA	NA	NA	NA	NA	NA	NA
1173	Xpert MTB-RIF Assay G4	408	negative	0	0	0	0	0	NA	NA	NA	NA	NA	NA	NA	NA	NA	NA	NA	NA	NA	NA	NA	NA
1174	Xpert MTB-RIF Assay G4	408	negative	0	0	0	0	0	NA	NA	NA	NA	NA	NA	NA	NA	NA	NA	NA	NA	NA	NA	NA	NA
1175	Xpert MTB-RIF Assay G4	409	negative	0	0	0	0	0	NA	NA	NA	NA	NA	NA	NA	NA	NA	NA	NA	NA	NA	NA	NA	NA
1176	Xpert MTB-RIF Assay G4	409	negative	0	0	0	0	0	NA	NA	NA	NA	NA	NA	NA	NA	NA	NA	NA	NA	NA	NA	NA	NA
1177	Xpert MTB-RIF Assay G4	409	negative	0	0	0	0	0	NA	NA	NA	NA	NA	NA	NA	NA	NA	NA	NA	NA	NA	NA	NA	NA
1178	Xpert MTB-RIF Assay G4	410	negative	0	0	0	0	0	NA	NA	NA	NA	NA	NA	NA	NA	NA	NA	NA	NA	NA	NA	NA	NA
1179	Xpert MTB-RIF Assay G4	410	negative	0	0	0	0	0	NA	NA	NA	NA	NA	NA	NA	NA	NA	NA	NA	NA	NA	NA	NA	NA
1180	Xpert MTB-RIF Assay G4	410	negative	0	0	0	0	0	NA	NA	NA	NA	NA	NA	NA	NA	NA	NA	NA	NA	NA	NA	NA	NA
1181	Xpert MTB-RIF Assay G4	411	positive	22.6	23.9	23.1	24	24.2	NA	NA	NA	NA	NA	negative	0	0	0	0	0	NA	NA	NA	NA	NA
1182	Xpert MTB-RIF Assay G4	411	positive	22.6	23.9	23.1	24	24.2	NA	NA	NA	NA	NA	negative	0	0	0	0	0	NA	NA	NA	NA	NA
1183	Xpert MTB-RIF Assay G4	411	positive	22.6	23.9	23.1	24	24.2	NA	NA	NA	NA	NA	negative	0	0	0	0	0	NA	NA	NA	NA	NA
1184	Xpert MTB-RIF Assay G4	412	negative	0	0	0	0	0	NA	NA	NA	NA	NA	NA	NA	NA	NA	NA	NA	NA	NA	NA	NA	NA
1185	Xpert MTB-RIF Assay G4	412	negative	0	0	0	0	0	NA	NA	NA	NA	NA	NA	NA	NA	NA	NA	NA	NA	NA	NA	NA	NA
1186	Xpert MTB-RIF Assay G4	413	negative	0	0	0	0	0	NA	NA	NA	NA	NA	NA	NA	NA	NA	NA	NA	NA	NA	NA	NA	NA
1187	Xpert MTB-RIF Assay G4	413	negative	0	0	0	0	0	NA	NA	NA	NA	NA	NA	NA	NA	NA	NA	NA	NA	NA	NA	NA	NA
1188	Xpert MTB-RIF Assay G4	413	negative	0	0	0	0	0	NA	NA	NA	NA	NA	NA	NA	NA	NA	NA	NA	NA	NA	NA	NA	NA
1189	Xpert MTB-RIF Assay G4	414	negative	0	0	0	0	0	NA	NA	NA	NA	NA	NA	NA	NA	NA	NA	NA	NA	NA	NA	NA	NA
1190	Xpert MTB-RIF Assay G4	414	negative	0	0	0	0	0	NA	NA	NA	NA	NA	NA	NA	NA	NA	NA	NA	NA	NA	NA	NA	NA
1191	Xpert MTB-RIF Assay G4	415	negative	0	0	0	0	0	NA	NA	NA	NA	NA	NA	NA	NA	NA	NA	NA	NA	NA	NA	NA	NA
1192	Xpert MTB-RIF Assay G4	415	negative	0	0	0	0	0	NA	NA	NA	NA	NA	NA	NA	NA	NA	NA	NA	NA	NA	NA	NA	NA
1193	Xpert MTB-RIF Assay G4	415	negative	0	0	0	0	0	NA	NA	NA	NA	NA	NA	NA	NA	NA	NA	NA	NA	NA	NA	NA	NA
1194	Xpert MTB-RIF Assay G4	416	negative	0	0	0	0	0	NA	NA	NA	NA	NA	NA	NA	NA	NA	NA	NA	NA	NA	NA	NA	NA
1195	Xpert MTB-RIF Assay G4	416	negative	0	0	0	0	0	NA	NA	NA	NA	NA	NA	NA	NA	NA	NA	NA	NA	NA	NA	NA	NA
1196	Xpert MTB-RIF Assay G4	416	negative	0	0	0	0	0	NA	NA	NA	NA	NA	NA	NA	NA	NA	NA	NA	NA	NA	NA	NA	NA
1197	Xpert MTB-RIF Assay G4	417	negative	0	0	0	0	0	NA	NA	NA	NA	NA	NA	NA	NA	NA	NA	NA	NA	NA	NA	NA	NA
1198	Xpert MTB-RIF Assay G4	417	negative	0	0	0	0	0	NA	NA	NA	NA	NA	NA	NA	NA	NA	NA	NA	NA	NA	NA	NA	NA
1199	Xpert MTB-RIF Assay G4	417	negative	0	0	0	0	0	NA	NA	NA	NA	NA	NA	NA	NA	NA	NA	NA	NA	NA	NA	NA	NA
1200	Xpert MTB-RIF Assay G4	418	negative	0	0	0	0	0	NA	NA	NA	NA	NA	NA	NA	NA	NA	NA	NA	NA	NA	NA	NA	NA
1201	Xpert MTB-RIF Assay G4	418	negative	0	0	0	0	0	NA	NA	NA	NA	NA	NA	NA	NA	NA	NA	NA	NA	NA	NA	NA	NA
1202	Xpert MTB-RIF Assay G4	418	negative	0	0	0	0	0	NA	NA	NA	NA	NA	NA	NA	NA	NA	NA	NA	NA	NA	NA	NA	NA
1203	Xpert MTB-RIF Assay G4	419	negative	0	0	0	0	0	NA	NA	NA	NA	NA	NA	NA	NA	NA	NA	NA	NA	NA	NA	NA	NA
1204	Xpert MTB-RIF Assay G4	419	negative	0	0	0	0	0	NA	NA	NA	NA	NA	NA	NA	NA	NA	NA	NA	NA	NA	NA	NA	NA
1205	Xpert MTB-RIF Assay G4	419	negative	0	0	0	0	0	NA	NA	NA	NA	NA	NA	NA	NA	NA	NA	NA	NA	NA	NA	NA	NA
1206	Xpert MTB-RIF Assay G4	420	negative	0	0	0	0	0	NA	NA	NA	NA	NA	NA	NA	NA	NA	NA	NA	NA	NA	NA	NA	NA
1207	Xpert MTB-RIF Assay G4	420	negative	0	0	0	0	0	NA	NA	NA	NA	NA	NA	NA	NA	NA	NA	NA	NA	NA	NA	NA	NA
1208	Xpert MTB-RIF Assay G4	420	negative	0	0	0	0	0	NA	NA	NA	NA	NA	NA	NA	NA	NA	NA	NA	NA	NA	NA	NA	NA
1209	Xpert MTB-RIF Assay G4	421	negative	0	0	0	0	0	NA	NA	NA	NA	NA	NA	NA	NA	NA	NA	NA	NA	NA	NA	NA	NA
1210	Xpert MTB-RIF Assay G4	421	negative	0	0	0	0	0	NA	NA	NA	NA	NA	NA	NA	NA	NA	NA	NA	NA	NA	NA	NA	NA
1211	Xpert MTB-RIF Assay G4	421	negative	0	0	0	0	0	NA	NA	NA	NA	NA	NA	NA	NA	NA	NA	NA	NA	NA	NA	NA	NA
1212	Xpert MTB-RIF Assay G4	422	positive	27.5	28.2	27.6	28.5	29.1	NA	NA	NA	NA	NA	negative	0	0	0	0	0	NA	NA	NA	NA	NA
1213	Xpert MTB-RIF Assay G4	422	positive	27.5	28.2	27.6	28.5	29.1	NA	NA	NA	NA	NA	positive	25.6	26.7	25.8	27	27.2	NA	NA	NA	NA	NA
1214	Xpert MTB-RIF Assay G4	422	positive	27.5	28.2	27.6	28.5	29.1	NA	NA	NA	NA	NA	negative	0	0	0	0	0	NA	NA	NA	NA	NA
1215	Xpert MTB-RIF Assay G4	423	negative	0	0	0	0	0	NA	NA	NA	NA	NA	NA	NA	NA	NA	NA	NA	NA	NA	NA	NA	NA
1216	Xpert MTB-RIF Assay G4	423	negative	0	0	0	0	0	NA	NA	NA	NA	NA	NA	NA	NA	NA	NA	NA	NA	NA	NA	NA	NA
1217	Xpert MTB-RIF Assay G4	423	negative	0	0	0	0	0	NA	NA	NA	NA	NA	NA	NA	NA	NA	NA	NA	NA	NA	NA	NA	NA
1218	Xpert MTB-RIF Assay G4	424	negative	0	0	0	0	0	NA	NA	NA	NA	NA	NA	NA	NA	NA	NA	NA	NA	NA	NA	NA	NA
1219	Xpert MTB-RIF Assay G4	424	negative	0	0	0	0	0	NA	NA	NA	NA	NA	NA	NA	NA	NA	NA	NA	NA	NA	NA	NA	NA
1220	Xpert MTB-RIF Assay G4	425	negative	0	0	0	0	0	NA	NA	NA	NA	NA	NA	NA	NA	NA	NA	NA	NA	NA	NA	NA	NA
1221	Xpert MTB-RIF Assay G4	425	negative	0	0	0	0	0	NA	NA	NA	NA	NA	NA	NA	NA	NA	NA	NA	NA	NA	NA	NA	NA
1222	Xpert MTB-RIF Assay G4	425	negative	0	0	0	0	0	NA	NA	NA	NA	NA	NA	NA	NA	NA	NA	NA	NA	NA	NA	NA	NA
1223	Xpert MTB-RIF Assay G4	426	negative	0	0	0	0	0	NA	NA	NA	NA	NA	NA	NA	NA	NA	NA	NA	NA	NA	NA	NA	NA
1224	Xpert MTB-RIF Assay G4	426	negative	0	0	0	0	0	NA	NA	NA	NA	NA	NA	NA	NA	NA	NA	NA	NA	NA	NA	NA	NA
1225	Xpert MTB-RIF Assay G4	426	negative	0	0	0	0	0	NA	NA	NA	NA	NA	NA	NA	NA	NA	NA	NA	NA	NA	NA	NA	NA
1226	Xpert MTB-RIF Assay G4	427	positive	24.8	26.1	25.1	25.8	26.3	NA	NA	NA	NA	NA	positive	21.7	23.3	21.9	22.9	23.4	NA	NA	NA	NA	NA
1227	Xpert MTB-RIF Assay G4	427	positive	24.8	26.1	25.1	25.8	26.3	NA	NA	NA	NA	NA	negative	0	0	0	0	0	NA	NA	NA	NA	NA
1228	Xpert MTB-RIF Assay G4	428	positive	25.4	26.7	25.9	26.9	27.1	NA	NA	NA	NA	NA	positive	26.8	27.6	26.9	28	28.4	NA	NA	NA	NA	NA
1229	Xpert MTB-RIF Assay G4	428	positive	25.4	26.7	25.9	26.9	27.1	NA	NA	NA	NA	NA	negative	0	0	0	0	0	NA	NA	NA	NA	NA
1230	Xpert MTB-RIF Assay G4	428	positive	25.4	26.7	25.9	26.9	27.1	NA	NA	NA	NA	NA	negative	0	0	0	0	0	NA	NA	NA	NA	NA
1231	Xpert MTB-RIF Assay G4	429	negative	0	0	0	0	0	NA	NA	NA	NA	NA	NA	NA	NA	NA	NA	NA	NA	NA	NA	NA	NA
1232	Xpert MTB-RIF Assay G4	429	negative	0	0	0	0	0	NA	NA	NA	NA	NA	NA	NA	NA	NA	NA	NA	NA	NA	NA	NA	NA
1233	Xpert MTB-RIF Assay G4	429	negative	0	0	0	0	0	NA	NA	NA	NA	NA	NA	NA	NA	NA	NA	NA	NA	NA	NA	NA	NA
1234	Xpert MTB-RIF Assay G4	430	negative	0	0	0	0	0	NA	NA	NA	NA	NA	NA	NA	NA	NA	NA	NA	NA	NA	NA	NA	NA
1235	Xpert MTB-RIF Assay G4	430	negative	0	0	0	0	0	NA	NA	NA	NA	NA	NA	NA	NA	NA	NA	NA	NA	NA	NA	NA	NA
1236	Xpert MTB-RIF Assay G4	430	negative	0	0	0	0	0	NA	NA	NA	NA	NA	NA	NA	NA	NA	NA	NA	NA	NA	NA	NA	NA
1237	Xpert MTB-RIF Assay G4	431	negative	0	0	0	0	0	NA	NA	NA	NA	NA	NA	NA	NA	NA	NA	NA	NA	NA	NA	NA	NA
1238	Xpert MTB-RIF Assay G4	431	negative	0	0	0	0	0	NA	NA	NA	NA	NA	NA	NA	NA	NA	NA	NA	NA	NA	NA	NA	NA
1239	Xpert MTB-RIF Assay G4	431	negative	0	0	0	0	0	NA	NA	NA	NA	NA	NA	NA	NA	NA	NA	NA	NA	NA	NA	NA	NA
1240	Xpert MTB-RIF Assay G4	432	negative	0	0	0	0	0	NA	NA	NA	NA	NA	NA	NA	NA	NA	NA	NA	NA	NA	NA	NA	NA
1241	Xpert MTB-RIF Assay G4	432	negative	0	0	0	0	0	NA	NA	NA	NA	NA	NA	NA	NA	NA	NA	NA	NA	NA	NA	NA	NA
1242	Xpert MTB-RIF Assay G4	432	negative	0	0	0	0	0	NA	NA	NA	NA	NA	NA	NA	NA	NA	NA	NA	NA	NA	NA	NA	NA
1243	Xpert MTB-RIF Assay G4	433	negative	0	0	0	0	0	NA	NA	NA	NA	NA	NA	NA	NA	NA	NA	NA	NA	NA	NA	NA	NA
1244	Xpert MTB-RIF Assay G4	433	negative	0	0	0	0	0	NA	NA	NA	NA	NA	NA	NA	NA	NA	NA	NA	NA	NA	NA	NA	NA
1245	Xpert MTB-RIF Assay G4	433	negative	0	0	0	0	0	NA	NA	NA	NA	NA	NA	NA	NA	NA	NA	NA	NA	NA	NA	NA	NA
1246	Xpert MTB-RIF Assay G4	434	negative	0	0	0	0	0	NA	NA	NA	NA	NA	NA	NA	NA	NA	NA	NA	NA	NA	NA	NA	NA
1247	Xpert MTB-RIF Assay G4	434	negative	0	0	0	0	0	NA	NA	NA	NA	NA	NA	NA	NA	NA	NA	NA	NA	NA	NA	NA	NA
1248	Xpert MTB-RIF Assay G4	434	negative	0	0	0	0	0	NA	NA	NA	NA	NA	NA	NA	NA	NA	NA	NA	NA	NA	NA	NA	NA
1249	Xpert MTB-RIF Assay G4	435	negative	0	0	0	0	0	NA	NA	NA	NA	NA	NA	NA	NA	NA	NA	NA	NA	NA	NA	NA	NA
1250	Xpert MTB-RIF Assay G4	435	negative	0	0	0	0	0	NA	NA	NA	NA	NA	NA	NA	NA	NA	NA	NA	NA	NA	NA	NA	NA
1251	Xpert MTB-RIF Assay G4	435	negative	0	0	0	0	0	NA	NA	NA	NA	NA	NA	NA	NA	NA	NA	NA	NA	NA	NA	NA	NA
1252	Xpert MTB-RIF Assay G4	436	positive	17.9	19.7	18.3	19.5	19.3	NA	NA	NA	NA	NA	negative	0	0	0	0	0	NA	NA	NA	NA	NA
1253	Xpert MTB-RIF Assay G4	436	positive	17.9	19.7	18.3	19.5	19.3	NA	NA	NA	NA	NA	negative	0	0	0	0	0	NA	NA	NA	NA	NA
1254	Xpert MTB-RIF Assay G4	436	positive	17.9	19.7	18.3	19.5	19.3	NA	NA	NA	NA	NA	positive	11.3	12.7	11.8	12.7	12.8	NA	NA	NA	NA	NA
1255	Xpert MTB-RIF Assay G4	437	negative	0	0	0	0	0	NA	NA	NA	NA	NA	NA	NA	NA	NA	NA	NA	NA	NA	NA	NA	NA
1256	Xpert MTB-RIF Assay G4	437	negative	0	0	0	0	0	NA	NA	NA	NA	NA	NA	NA	NA	NA	NA	NA	NA	NA	NA	NA	NA
1257	Xpert MTB-RIF Assay G4	437	negative	0	0	0	0	0	NA	NA	NA	NA	NA	NA	NA	NA	NA	NA	NA	NA	NA	NA	NA	NA
1258	Xpert MTB-RIF Assay G4	438	negative	0	0	0	0	0	NA	NA	NA	NA	NA	NA	NA	NA	NA	NA	NA	NA	NA	NA	NA	NA
1259	Xpert MTB-RIF Assay G4	438	negative	0	0	0	0	0	NA	NA	NA	NA	NA	NA	NA	NA	NA	NA	NA	NA	NA	NA	NA	NA
1260	Xpert MTB-RIF Assay G4	438	negative	0	0	0	0	0	NA	NA	NA	NA	NA	NA	NA	NA	NA	NA	NA	NA	NA	NA	NA	NA
1261	Xpert MTB-RIF Assay G4	439	positive	33.4	33.1	32.5	35.8	36.5	NA	NA	NA	NA	NA	positive	27	28.1	27.2	28.2	28.6	NA	NA	NA	NA	NA
1262	Xpert MTB-RIF Assay G4	439	positive	33.4	33.1	32.5	35.8	36.5	NA	NA	NA	NA	NA	negative	0	0	0	0	0	NA	NA	NA	NA	NA
1263	Xpert MTB-RIF Assay G4	439	positive	33.4	33.1	32.5	35.8	36.5	NA	NA	NA	NA	NA	negative	0	0	0	0	0	NA	NA	NA	NA	NA
1264	Xpert MTB-RIF Assay G4	440	positive	25.6	26.7	26.1	26.4	27.2	NA	NA	NA	NA	NA	negative	0	0	0	0	0	NA	NA	NA	NA	NA
1265	Xpert MTB-RIF Assay G4	440	positive	25.6	26.7	26.1	26.4	27.2	NA	NA	NA	NA	NA	negative	0	0	0	0	0	NA	NA	NA	NA	NA
1266	Xpert MTB-RIF Assay G4	440	positive	25.6	26.7	26.1	26.4	27.2	NA	NA	NA	NA	NA	positive	20.2	21.9	20.7	21.7	22	NA	NA	NA	NA	NA
1267	Xpert MTB-RIF Assay G4	441	negative	0	0	0	0	0	NA	NA	NA	NA	NA	NA	NA	NA	NA	NA	NA	NA	NA	NA	NA	NA
1268	Xpert MTB-RIF Assay G4	441	negative	0	0	0	0	0	NA	NA	NA	NA	NA	NA	NA	NA	NA	NA	NA	NA	NA	NA	NA	NA
1269	Xpert MTB-RIF Assay G4	441	negative	0	0	0	0	0	NA	NA	NA	NA	NA	NA	NA	NA	NA	NA	NA	NA	NA	NA	NA	NA
1270	Xpert MTB-RIF Assay G4	442	negative	0	0	0	0	0	NA	NA	NA	NA	NA	NA	NA	NA	NA	NA	NA	NA	NA	NA	NA	NA
1271	Xpert MTB-RIF Assay G4	442	negative	0	0	0	0	0	NA	NA	NA	NA	NA	NA	NA	NA	NA	NA	NA	NA	NA	NA	NA	NA
1272	Xpert MTB-RIF Assay G4	442	negative	0	0	0	0	0	NA	NA	NA	NA	NA	NA	NA	NA	NA	NA	NA	NA	NA	NA	NA	NA
1273	Xpert MTB-RIF Assay G4	443	negative	0	0	0	0	0	NA	NA	NA	NA	NA	NA	NA	NA	NA	NA	NA	NA	NA	NA	NA	NA
1274	Xpert MTB-RIF Assay G4	443	negative	0	0	0	0	0	NA	NA	NA	NA	NA	NA	NA	NA	NA	NA	NA	NA	NA	NA	NA	NA
1275	Xpert MTB-RIF Assay G4	443	negative	0	0	0	0	0	NA	NA	NA	NA	NA	NA	NA	NA	NA	NA	NA	NA	NA	NA	NA	NA
1276	Xpert MTB-RIF Assay G4	444	negative	0	0	0	0	0	NA	NA	NA	NA	NA	NA	NA	NA	NA	NA	NA	NA	NA	NA	NA	NA
1277	Xpert MTB-RIF Assay G4	444	negative	0	0	0	0	0	NA	NA	NA	NA	NA	NA	NA	NA	NA	NA	NA	NA	NA	NA	NA	NA
1278	Xpert MTB-RIF Assay G4	444	negative	0	0	0	0	0	NA	NA	NA	NA	NA	NA	NA	NA	NA	NA	NA	NA	NA	NA	NA	NA
1279	Xpert MTB-RIF Assay G4	445	negative	0	0	0	0	0	NA	NA	NA	NA	NA	NA	NA	NA	NA	NA	NA	NA	NA	NA	NA	NA
1280	Xpert MTB-RIF Assay G4	445	negative	0	0	0	0	0	NA	NA	NA	NA	NA	NA	NA	NA	NA	NA	NA	NA	NA	NA	NA	NA
1281	Xpert MTB-RIF Assay G4	445	negative	0	0	0	0	0	NA	NA	NA	NA	NA	NA	NA	NA	NA	NA	NA	NA	NA	NA	NA	NA
1282	Xpert MTB-RIF Assay G4	446	negative	0	0	0	0	0	NA	NA	NA	NA	NA	NA	NA	NA	NA	NA	NA	NA	NA	NA	NA	NA
1283	Xpert MTB-RIF Assay G4	446	negative	0	0	0	0	0	NA	NA	NA	NA	NA	NA	NA	NA	NA	NA	NA	NA	NA	NA	NA	NA
1284	Xpert MTB-RIF Assay G4	446	negative	0	0	0	0	0	NA	NA	NA	NA	NA	NA	NA	NA	NA	NA	NA	NA	NA	NA	NA	NA
1285	Xpert MTB-RIF Assay G4	447	negative	0	0	0	0	0	NA	NA	NA	NA	NA	NA	NA	NA	NA	NA	NA	NA	NA	NA	NA	NA
1286	Xpert MTB-RIF Assay G4	447	negative	0	0	0	0	0	NA	NA	NA	NA	NA	NA	NA	NA	NA	NA	NA	NA	NA	NA	NA	NA
1287	Xpert MTB-RIF Assay G4	447	negative	0	0	0	0	0	NA	NA	NA	NA	NA	NA	NA	NA	NA	NA	NA	NA	NA	NA	NA	NA
1288	Xpert MTB-RIF Assay G4	448	negative	0	0	0	0	0	NA	NA	NA	NA	NA	NA	NA	NA	NA	NA	NA	NA	NA	NA	NA	NA
1289	Xpert MTB-RIF Assay G4	448	negative	0	0	0	0	0	NA	NA	NA	NA	NA	NA	NA	NA	NA	NA	NA	NA	NA	NA	NA	NA
1290	Xpert MTB-RIF Assay G4	448	negative	0	0	0	0	0	NA	NA	NA	NA	NA	NA	NA	NA	NA	NA	NA	NA	NA	NA	NA	NA
1291	Xpert MTB-RIF Assay G4	449	negative	0	0	0	0	0	NA	NA	NA	NA	NA	NA	NA	NA	NA	NA	NA	NA	NA	NA	NA	NA
1292	Xpert MTB-RIF Assay G4	449	negative	0	0	0	0	0	NA	NA	NA	NA	NA	NA	NA	NA	NA	NA	NA	NA	NA	NA	NA	NA
1293	Xpert MTB-RIF Assay G4	449	negative	0	0	0	0	0	NA	NA	NA	NA	NA	NA	NA	NA	NA	NA	NA	NA	NA	NA	NA	NA
1294	Xpert MTB-RIF Assay G4	450	negative	0	0	0	0	0	NA	NA	NA	NA	NA	NA	NA	NA	NA	NA	NA	NA	NA	NA	NA	NA
1295	Xpert MTB-RIF Assay G4	450	negative	0	0	0	0	0	NA	NA	NA	NA	NA	NA	NA	NA	NA	NA	NA	NA	NA	NA	NA	NA
1296	Xpert MTB-RIF Assay G4	450	negative	0	0	0	0	0	NA	NA	NA	NA	NA	NA	NA	NA	NA	NA	NA	NA	NA	NA	NA	NA
1297	Xpert MTB-RIF Assay G4	451	negative	0	0	0	0	0	NA	NA	NA	NA	NA	NA	NA	NA	NA	NA	NA	NA	NA	NA	NA	NA
1298	Xpert MTB-RIF Assay G4	451	negative	0	0	0	0	0	NA	NA	NA	NA	NA	NA	NA	NA	NA	NA	NA	NA	NA	NA	NA	NA
1299	Xpert MTB-RIF Assay G4	451	negative	0	0	0	0	0	NA	NA	NA	NA	NA	NA	NA	NA	NA	NA	NA	NA	NA	NA	NA	NA
1300	Xpert MTB-RIF Assay G4	452	negative	0	0	0	0	0	NA	NA	NA	NA	NA	NA	NA	NA	NA	NA	NA	NA	NA	NA	NA	NA
1301	Xpert MTB-RIF Assay G4	452	negative	0	0	0	0	0	NA	NA	NA	NA	NA	NA	NA	NA	NA	NA	NA	NA	NA	NA	NA	NA
1302	Xpert MTB-RIF Assay G4	452	negative	0	0	0	0	0	NA	NA	NA	NA	NA	NA	NA	NA	NA	NA	NA	NA	NA	NA	NA	NA
1303	Xpert MTB-RIF Assay G4	453	negative	0	0	0	0	0	NA	NA	NA	NA	NA	NA	NA	NA	NA	NA	NA	NA	NA	NA	NA	NA
1304	Xpert MTB-RIF Assay G4	453	negative	0	0	0	0	0	NA	NA	NA	NA	NA	NA	NA	NA	NA	NA	NA	NA	NA	NA	NA	NA
1305	Xpert MTB-RIF Assay G4	453	negative	0	0	0	0	0	NA	NA	NA	NA	NA	NA	NA	NA	NA	NA	NA	NA	NA	NA	NA	NA
1306	Xpert MTB-RIF Assay G4	454	positive	21.2	22.8	21.7	22.5	22.7	NA	NA	NA	NA	NA	negative	0	0	0	0	0	NA	NA	NA	NA	NA
1307	Xpert MTB-RIF Assay G4	454	positive	21.2	22.8	21.7	22.5	22.7	NA	NA	NA	NA	NA	negative	0	0	0	0	0	NA	NA	NA	NA	NA
1308	Xpert MTB-RIF Assay G4	454	positive	21.2	22.8	21.7	22.5	22.7	NA	NA	NA	NA	NA	positive	22.3	23.9	22.9	23.4	23.8	NA	NA	NA	NA	NA
1309	Xpert MTB-RIF Assay G4	455	negative	0	0	0	0	0	NA	NA	NA	NA	NA	NA	NA	NA	NA	NA	NA	NA	NA	NA	NA	NA
1310	Xpert MTB-RIF Assay G4	455	negative	0	0	0	0	0	NA	NA	NA	NA	NA	NA	NA	NA	NA	NA	NA	NA	NA	NA	NA	NA
1311	Xpert MTB-RIF Assay G4	455	negative	0	0	0	0	0	NA	NA	NA	NA	NA	NA	NA	NA	NA	NA	NA	NA	NA	NA	NA	NA
1312	Xpert MTB-RIF Assay G4	456	negative	0	0	0	0	0	NA	NA	NA	NA	NA	NA	NA	NA	NA	NA	NA	NA	NA	NA	NA	NA
1313	Xpert MTB-RIF Assay G4	456	negative	0	0	0	0	0	NA	NA	NA	NA	NA	NA	NA	NA	NA	NA	NA	NA	NA	NA	NA	NA
1314	Xpert MTB-RIF Assay G4	456	negative	0	0	0	0	0	NA	NA	NA	NA	NA	NA	NA	NA	NA	NA	NA	NA	NA	NA	NA	NA
1315	Xpert MTB-RIF Assay G4	457	negative	0	0	0	0	0	NA	NA	NA	NA	NA	NA	NA	NA	NA	NA	NA	NA	NA	NA	NA	NA
1316	Xpert MTB-RIF Assay G4	457	negative	0	0	0	0	0	NA	NA	NA	NA	NA	NA	NA	NA	NA	NA	NA	NA	NA	NA	NA	NA
1317	Xpert MTB-RIF Assay G4	457	negative	0	0	0	0	0	NA	NA	NA	NA	NA	NA	NA	NA	NA	NA	NA	NA	NA	NA	NA	NA
1318	Xpert MTB-RIF Assay G4	458	negative	0	0	0	0	0	NA	NA	NA	NA	NA	NA	NA	NA	NA	NA	NA	NA	NA	NA	NA	NA
1319	Xpert MTB-RIF Assay G4	458	negative	0	0	0	0	0	NA	NA	NA	NA	NA	NA	NA	NA	NA	NA	NA	NA	NA	NA	NA	NA
1320	Xpert MTB-RIF Assay G4	459	negative	0	0	0	0	0	NA	NA	NA	NA	NA	NA	NA	NA	NA	NA	NA	NA	NA	NA	NA	NA
1321	Xpert MTB-RIF Assay G4	459	negative	0	0	0	0	0	NA	NA	NA	NA	NA	NA	NA	NA	NA	NA	NA	NA	NA	NA	NA	NA
1322	Xpert MTB-RIF Assay G4	459	negative	0	0	0	0	0	NA	NA	NA	NA	NA	NA	NA	NA	NA	NA	NA	NA	NA	NA	NA	NA
1323	Xpert MTB-RIF Assay G4	460	negative	0	0	0	0	0	NA	NA	NA	NA	NA	NA	NA	NA	NA	NA	NA	NA	NA	NA	NA	NA
1324	Xpert MTB-RIF Assay G4	460	negative	0	0	0	0	0	NA	NA	NA	NA	NA	NA	NA	NA	NA	NA	NA	NA	NA	NA	NA	NA
1325	Xpert MTB-RIF Assay G4	460	negative	0	0	0	0	0	NA	NA	NA	NA	NA	NA	NA	NA	NA	NA	NA	NA	NA	NA	NA	NA
1326	Xpert MTB-RIF Assay G4	461	negative	0	0	0	0	0	NA	NA	NA	NA	NA	NA	NA	NA	NA	NA	NA	NA	NA	NA	NA	NA
1327	Xpert MTB-RIF Assay G4	461	negative	0	0	0	0	0	NA	NA	NA	NA	NA	NA	NA	NA	NA	NA	NA	NA	NA	NA	NA	NA
1328	Xpert MTB-RIF Assay G4	461	negative	0	0	0	0	0	NA	NA	NA	NA	NA	NA	NA	NA	NA	NA	NA	NA	NA	NA	NA	NA
1329	Xpert MTB-RIF Assay G4	462	positive	15	16.7	15.4	16.4	16.7	NA	NA	NA	NA	NA	negative	0	0	0	0	0	NA	NA	NA	NA	NA
1330	Xpert MTB-RIF Assay G4	462	positive	15	16.7	15.4	16.4	16.7	NA	NA	NA	NA	NA	positive	10.2	11.7	10.6	10.9	11.8	NA	NA	NA	NA	NA
1331	Xpert MTB-RIF Assay G4	462	positive	15	16.7	15.4	16.4	16.7	NA	NA	NA	NA	NA	negative	0	0	0	0	0	NA	NA	NA	NA	NA
1332	Xpert MTB-RIF Assay G4	463	negative	0	0	0	0	0	NA	NA	NA	NA	NA	NA	NA	NA	NA	NA	NA	NA	NA	NA	NA	NA
1333	Xpert MTB-RIF Assay G4	463	negative	0	0	0	0	0	NA	NA	NA	NA	NA	NA	NA	NA	NA	NA	NA	NA	NA	NA	NA	NA
1334	Xpert MTB-RIF Assay G4	463	negative	0	0	0	0	0	NA	NA	NA	NA	NA	NA	NA	NA	NA	NA	NA	NA	NA	NA	NA	NA
1335	Xpert MTB-RIF Assay G4	464	negative	0	0	0	0	0	NA	NA	NA	NA	NA	NA	NA	NA	NA	NA	NA	NA	NA	NA	NA	NA
1336	Xpert MTB-RIF Assay G4	464	negative	0	0	0	0	0	NA	NA	NA	NA	NA	NA	NA	NA	NA	NA	NA	NA	NA	NA	NA	NA
1337	Xpert MTB-RIF Assay G4	464	negative	0	0	0	0	0	NA	NA	NA	NA	NA	NA	NA	NA	NA	NA	NA	NA	NA	NA	NA	NA
1338	Xpert MTB-RIF Assay G4	465	positive	18.2	19.5	18.3	19.3	19.6	NA	NA	NA	NA	NA	negative	0	0	0	0	0	NA	NA	NA	NA	NA
1339	Xpert MTB-RIF Assay G4	465	positive	18.2	19.5	18.3	19.3	19.6	NA	NA	NA	NA	NA	negative	0	0	0	0	0	NA	NA	NA	NA	NA
1340	Xpert MTB-RIF Assay G4	465	positive	18.2	19.5	18.3	19.3	19.6	NA	NA	NA	NA	NA	positive	18.8	19.5	19.2	19.4	20.6	NA	NA	NA	NA	NA
1341	Xpert MTB-RIF Assay G4	466	positive	18.7	20	19.3	19.7	20.5	NA	NA	NA	NA	NA	negative	0	0	0	0	0	NA	NA	NA	NA	NA
1342	Xpert MTB-RIF Assay G4	466	positive	18.7	20	19.3	19.7	20.5	NA	NA	NA	NA	NA	positive	18.6	20.1	19.2	20.1	20.4	NA	NA	NA	NA	NA
1343	Xpert MTB-RIF Assay G4	466	positive	18.7	20	19.3	19.7	20.5	NA	NA	NA	NA	NA	positive	15.3	16.6	15.5	16.2	16.8	NA	NA	NA	NA	NA
1344	Xpert MTB-RIF Assay G4	467	negative	0	0	0	0	0	NA	NA	NA	NA	NA	NA	NA	NA	NA	NA	NA	NA	NA	NA	NA	NA
1345	Xpert MTB-RIF Assay G4	467	negative	0	0	0	0	0	NA	NA	NA	NA	NA	NA	NA	NA	NA	NA	NA	NA	NA	NA	NA	NA
1346	Xpert MTB-RIF Assay G4	467	negative	0	0	0	0	0	NA	NA	NA	NA	NA	NA	NA	NA	NA	NA	NA	NA	NA	NA	NA	NA
1347	Xpert MTB-RIF Assay G4	468	negative	0	0	0	0	0	NA	NA	NA	NA	NA	NA	NA	NA	NA	NA	NA	NA	NA	NA	NA	NA
1348	Xpert MTB-RIF Assay G4	468	negative	0	0	0	0	0	NA	NA	NA	NA	NA	NA	NA	NA	NA	NA	NA	NA	NA	NA	NA	NA
1349	Xpert MTB-RIF Assay G4	468	negative	0	0	0	0	0	NA	NA	NA	NA	NA	NA	NA	NA	NA	NA	NA	NA	NA	NA	NA	NA
1350	Xpert MTB-RIF Assay G4	469	negative	0	0	0	0	0	NA	NA	NA	NA	NA	NA	NA	NA	NA	NA	NA	NA	NA	NA	NA	NA
1351	Xpert MTB-RIF Assay G4	469	negative	0	0	0	0	0	NA	NA	NA	NA	NA	NA	NA	NA	NA	NA	NA	NA	NA	NA	NA	NA
1352	Xpert MTB-RIF Assay G4	469	negative	0	0	0	0	0	NA	NA	NA	NA	NA	NA	NA	NA	NA	NA	NA	NA	NA	NA	NA	NA
1353	Xpert MTB-RIF Assay G4	470	positive	28.9	29.3	29	29.9	31.2	NA	NA	NA	NA	NA	positive	24.1	24.9	24.5	25.2	25.9	NA	NA	NA	NA	NA
1354	Xpert MTB-RIF Assay G4	470	positive	28.9	29.3	29	29.9	31.2	NA	NA	NA	NA	NA	negative	0	0	0	0	0	NA	NA	NA	NA	NA
1355	Xpert MTB-RIF Assay G4	470	positive	28.9	29.3	29	29.9	31.2	NA	NA	NA	NA	NA	negative	0	0	0	0	0	NA	NA	NA	NA	NA
1356	Xpert MTB-RIF Assay G4	471	positive	33	33.8	33.5	34.1	35.2	NA	NA	NA	NA	NA	negative	0	0	0	0	0	NA	NA	NA	NA	NA
1357	Xpert MTB-RIF Assay G4	471	positive	33	33.8	33.5	34.1	35.2	NA	NA	NA	NA	NA	negative	0	0	0	0	0	NA	NA	NA	NA	NA
1358	Xpert MTB-RIF Assay G4	471	positive	33	33.8	33.5	34.1	35.2	NA	NA	NA	NA	NA	positive	20.9	21.6	21.3	21.8	22.3	NA	NA	NA	NA	NA
1359	Xpert MTB-RIF Assay G4	472	negative	0	0	0	0	0	NA	NA	NA	NA	NA	NA	NA	NA	NA	NA	NA	NA	NA	NA	NA	NA
1360	Xpert MTB-RIF Assay G4	472	negative	0	0	0	0	0	NA	NA	NA	NA	NA	NA	NA	NA	NA	NA	NA	NA	NA	NA	NA	NA
1361	Xpert MTB-RIF Assay G4	472	negative	0	0	0	0	0	NA	NA	NA	NA	NA	NA	NA	NA	NA	NA	NA	NA	NA	NA	NA	NA
1362	Xpert MTB-RIF Assay G4	473	negative	0	0	0	0	0	NA	NA	NA	NA	NA	NA	NA	NA	NA	NA	NA	NA	NA	NA	NA	NA
1363	Xpert MTB-RIF Assay G4	473	negative	0	0	0	0	0	NA	NA	NA	NA	NA	NA	NA	NA	NA	NA	NA	NA	NA	NA	NA	NA
1364	Xpert MTB-RIF Assay G4	473	negative	0	0	0	0	0	NA	NA	NA	NA	NA	NA	NA	NA	NA	NA	NA	NA	NA	NA	NA	NA
1365	Xpert MTB-RIF Assay G4	474	negative	0	0	0	0	0	NA	NA	NA	NA	NA	NA	NA	NA	NA	NA	NA	NA	NA	NA	NA	NA
1366	Xpert MTB-RIF Assay G4	474	negative	0	0	0	0	0	NA	NA	NA	NA	NA	NA	NA	NA	NA	NA	NA	NA	NA	NA	NA	NA
1367	Xpert MTB-RIF Assay G4	474	negative	0	0	0	0	0	NA	NA	NA	NA	NA	NA	NA	NA	NA	NA	NA	NA	NA	NA	NA	NA
1368	Xpert MTB-RIF Assay G4	475	negative	0	0	0	0	0	NA	NA	NA	NA	NA	NA	NA	NA	NA	NA	NA	NA	NA	NA	NA	NA
1369	Xpert MTB-RIF Assay G4	475	negative	0	0	0	0	0	NA	NA	NA	NA	NA	NA	NA	NA	NA	NA	NA	NA	NA	NA	NA	NA
1370	Xpert MTB-RIF Assay G4	475	negative	0	0	0	0	0	NA	NA	NA	NA	NA	NA	NA	NA	NA	NA	NA	NA	NA	NA	NA	NA
1371	Xpert MTB-RIF Assay G4	476	negative	0	0	0	0	0	NA	NA	NA	NA	NA	NA	NA	NA	NA	NA	NA	NA	NA	NA	NA	NA
1372	Xpert MTB-RIF Assay G4	476	negative	0	0	0	0	0	NA	NA	NA	NA	NA	NA	NA	NA	NA	NA	NA	NA	NA	NA	NA	NA
1373	Xpert MTB-RIF Assay G4	476	negative	0	0	0	0	0	NA	NA	NA	NA	NA	NA	NA	NA	NA	NA	NA	NA	NA	NA	NA	NA
1374	Xpert MTB-RIF Assay G4	477	negative	0	0	0	0	0	NA	NA	NA	NA	NA	NA	NA	NA	NA	NA	NA	NA	NA	NA	NA	NA
1375	Xpert MTB-RIF Assay G4	477	negative	0	0	0	0	0	NA	NA	NA	NA	NA	NA	NA	NA	NA	NA	NA	NA	NA	NA	NA	NA
1376	Xpert MTB-RIF Assay G4	477	negative	0	0	0	0	0	NA	NA	NA	NA	NA	NA	NA	NA	NA	NA	NA	NA	NA	NA	NA	NA
1377	Xpert MTB-RIF Assay G4	478	negative	0	0	0	0	0	NA	NA	NA	NA	NA	NA	NA	NA	NA	NA	NA	NA	NA	NA	NA	NA
1378	Xpert MTB-RIF Assay G4	478	negative	0	0	0	0	0	NA	NA	NA	NA	NA	NA	NA	NA	NA	NA	NA	NA	NA	NA	NA	NA
1379	Xpert MTB-RIF Assay G4	478	negative	0	0	0	0	0	NA	NA	NA	NA	NA	NA	NA	NA	NA	NA	NA	NA	NA	NA	NA	NA
1380	Xpert MTB-RIF Assay G4	479	negative	0	0	0	0	0	NA	NA	NA	NA	NA	NA	NA	NA	NA	NA	NA	NA	NA	NA	NA	NA
1381	Xpert MTB-RIF Assay G4	479	negative	0	0	0	0	0	NA	NA	NA	NA	NA	NA	NA	NA	NA	NA	NA	NA	NA	NA	NA	NA
1382	Xpert MTB-RIF Assay G4	479	negative	0	0	0	0	0	NA	NA	NA	NA	NA	NA	NA	NA	NA	NA	NA	NA	NA	NA	NA	NA
1383	Xpert MTB-RIF Assay G4	480	negative	0	0	0	0	0	NA	NA	NA	NA	NA	NA	NA	NA	NA	NA	NA	NA	NA	NA	NA	NA
1384	Xpert MTB-RIF Assay G4	480	negative	0	0	0	0	0	NA	NA	NA	NA	NA	NA	NA	NA	NA	NA	NA	NA	NA	NA	NA	NA
1385	Xpert MTB-RIF Assay G4	480	negative	0	0	0	0	0	NA	NA	NA	NA	NA	NA	NA	NA	NA	NA	NA	NA	NA	NA	NA	NA
1386	Xpert MTB-RIF Assay G4	481	negative	0	0	0	0	0	NA	NA	NA	NA	NA	NA	NA	NA	NA	NA	NA	NA	NA	NA	NA	NA
1387	Xpert MTB-RIF Assay G4	481	negative	0	0	0	0	0	NA	NA	NA	NA	NA	NA	NA	NA	NA	NA	NA	NA	NA	NA	NA	NA
1388	Xpert MTB-RIF Assay G4	481	negative	0	0	0	0	0	NA	NA	NA	NA	NA	NA	NA	NA	NA	NA	NA	NA	NA	NA	NA	NA
1389	Xpert MTB-RIF Assay G4	482	negative	0	0	0	0	0	NA	NA	NA	NA	NA	NA	NA	NA	NA	NA	NA	NA	NA	NA	NA	NA
1390	Xpert MTB-RIF Assay G4	482	negative	0	0	0	0	0	NA	NA	NA	NA	NA	NA	NA	NA	NA	NA	NA	NA	NA	NA	NA	NA
1391	Xpert MTB-RIF Assay G4	482	negative	0	0	0	0	0	NA	NA	NA	NA	NA	NA	NA	NA	NA	NA	NA	NA	NA	NA	NA	NA
1392	Xpert MTB-RIF Assay G4	483	negative	0	0	0	0	0	NA	NA	NA	NA	NA	NA	NA	NA	NA	NA	NA	NA	NA	NA	NA	NA
1393	Xpert MTB-RIF Assay G4	483	negative	0	0	0	0	0	NA	NA	NA	NA	NA	NA	NA	NA	NA	NA	NA	NA	NA	NA	NA	NA
1394	Xpert MTB-RIF Assay G4	483	negative	0	0	0	0	0	NA	NA	NA	NA	NA	NA	NA	NA	NA	NA	NA	NA	NA	NA	NA	NA
1395	Xpert MTB-RIF Assay G4	484	negative	0	0	0	0	0	NA	NA	NA	NA	NA	NA	NA	NA	NA	NA	NA	NA	NA	NA	NA	NA
1396	Xpert MTB-RIF Assay G4	484	negative	0	0	0	0	0	NA	NA	NA	NA	NA	NA	NA	NA	NA	NA	NA	NA	NA	NA	NA	NA
1397	Xpert MTB-RIF Assay G4	484	negative	0	0	0	0	0	NA	NA	NA	NA	NA	NA	NA	NA	NA	NA	NA	NA	NA	NA	NA	NA
1398	Xpert MTB-RIF Assay G4	485	negative	0	0	0	0	0	NA	NA	NA	NA	NA	NA	NA	NA	NA	NA	NA	NA	NA	NA	NA	NA
1399	Xpert MTB-RIF Assay G4	485	negative	0	0	0	0	0	NA	NA	NA	NA	NA	NA	NA	NA	NA	NA	NA	NA	NA	NA	NA	NA
1400	Xpert MTB-RIF Assay G4	485	negative	0	0	0	0	0	NA	NA	NA	NA	NA	NA	NA	NA	NA	NA	NA	NA	NA	NA	NA	NA
1401	Xpert MTB-RIF Assay G4	486	negative	0	0	0	0	0	NA	NA	NA	NA	NA	NA	NA	NA	NA	NA	NA	NA	NA	NA	NA	NA
1402	Xpert MTB-RIF Assay G4	486	negative	0	0	0	0	0	NA	NA	NA	NA	NA	NA	NA	NA	NA	NA	NA	NA	NA	NA	NA	NA
1403	Xpert MTB-RIF Assay G4	486	negative	0	0	0	0	0	NA	NA	NA	NA	NA	NA	NA	NA	NA	NA	NA	NA	NA	NA	NA	NA
1404	Xpert MTB-RIF Assay G4	487	negative	0	0	0	0	0	NA	NA	NA	NA	NA	NA	NA	NA	NA	NA	NA	NA	NA	NA	NA	NA
1405	Xpert MTB-RIF Assay G4	487	negative	0	0	0	0	0	NA	NA	NA	NA	NA	NA	NA	NA	NA	NA	NA	NA	NA	NA	NA	NA
1406	Xpert MTB-RIF Assay G4	488	negative	0	0	0	0	0	NA	NA	NA	NA	NA	NA	NA	NA	NA	NA	NA	NA	NA	NA	NA	NA
1407	Xpert MTB-RIF Assay G4	488	negative	0	0	0	0	0	NA	NA	NA	NA	NA	NA	NA	NA	NA	NA	NA	NA	NA	NA	NA	NA
1408	Xpert MTB-RIF Assay G4	488	negative	0	0	0	0	0	NA	NA	NA	NA	NA	NA	NA	NA	NA	NA	NA	NA	NA	NA	NA	NA
1409	Xpert MTB-RIF Assay G4	489	negative	0	0	0	0	0	NA	NA	NA	NA	NA	NA	NA	NA	NA	NA	NA	NA	NA	NA	NA	NA
1410	Xpert MTB-RIF Assay G4	489	negative	0	0	0	0	0	NA	NA	NA	NA	NA	NA	NA	NA	NA	NA	NA	NA	NA	NA	NA	NA
1411	Xpert MTB-RIF Assay G4	489	negative	0	0	0	0	0	NA	NA	NA	NA	NA	NA	NA	NA	NA	NA	NA	NA	NA	NA	NA	NA
1412	Xpert MTB-RIF Assay G4	490	negative	0	0	0	0	0	NA	NA	NA	NA	NA	NA	NA	NA	NA	NA	NA	NA	NA	NA	NA	NA
1413	Xpert MTB-RIF Assay G4	490	negative	0	0	0	0	0	NA	NA	NA	NA	NA	NA	NA	NA	NA	NA	NA	NA	NA	NA	NA	NA
1414	Xpert MTB-RIF Assay G4	490	negative	0	0	0	0	0	NA	NA	NA	NA	NA	NA	NA	NA	NA	NA	NA	NA	NA	NA	NA	NA
1415	Xpert MTB-RIF Assay G4	491	negative	0	0	0	0	0	NA	NA	NA	NA	NA	NA	NA	NA	NA	NA	NA	NA	NA	NA	NA	NA
1416	Xpert MTB-RIF Assay G4	491	negative	0	0	0	0	0	NA	NA	NA	NA	NA	NA	NA	NA	NA	NA	NA	NA	NA	NA	NA	NA
1417	Xpert MTB-RIF Assay G4	491	negative	0	0	0	0	0	NA	NA	NA	NA	NA	NA	NA	NA	NA	NA	NA	NA	NA	NA	NA	NA
1418	Xpert MTB-RIF Assay G4	492	negative	0	0	0	0	0	NA	NA	NA	NA	NA	NA	NA	NA	NA	NA	NA	NA	NA	NA	NA	NA
1419	Xpert MTB-RIF Assay G4	492	negative	0	0	0	0	0	NA	NA	NA	NA	NA	NA	NA	NA	NA	NA	NA	NA	NA	NA	NA	NA
1420	Xpert MTB-RIF Assay G4	492	negative	0	0	0	0	0	NA	NA	NA	NA	NA	NA	NA	NA	NA	NA	NA	NA	NA	NA	NA	NA
1421	Xpert MTB-RIF Assay G4	493	negative	0	0	0	0	0	NA	NA	NA	NA	NA	NA	NA	NA	NA	NA	NA	NA	NA	NA	NA	NA
1422	Xpert MTB-RIF Assay G4	493	negative	0	0	0	0	0	NA	NA	NA	NA	NA	NA	NA	NA	NA	NA	NA	NA	NA	NA	NA	NA
1423	Xpert MTB-RIF Assay G4	493	negative	0	0	0	0	0	NA	NA	NA	NA	NA	NA	NA	NA	NA	NA	NA	NA	NA	NA	NA	NA
1424	Xpert MTB-RIF Assay G4	494	negative	0	0	0	0	0	NA	NA	NA	NA	NA	NA	NA	NA	NA	NA	NA	NA	NA	NA	NA	NA
1425	Xpert MTB-RIF Assay G4	494	negative	0	0	0	0	0	NA	NA	NA	NA	NA	NA	NA	NA	NA	NA	NA	NA	NA	NA	NA	NA
1426	Xpert MTB-RIF Assay G4	494	negative	0	0	0	0	0	NA	NA	NA	NA	NA	NA	NA	NA	NA	NA	NA	NA	NA	NA	NA	NA
1427	Xpert MTB-RIF Assay G4	495	negative	0	0	0	0	0	NA	NA	NA	NA	NA	NA	NA	NA	NA	NA	NA	NA	NA	NA	NA	NA
1428	Xpert MTB-RIF Assay G4	495	negative	0	0	0	0	0	NA	NA	NA	NA	NA	NA	NA	NA	NA	NA	NA	NA	NA	NA	NA	NA
1429	Xpert MTB-RIF Assay G4	495	negative	0	0	0	0	0	NA	NA	NA	NA	NA	NA	NA	NA	NA	NA	NA	NA	NA	NA	NA	NA
1430	Xpert MTB-RIF Assay G4	496	negative	0	0	0	0	0	NA	NA	NA	NA	NA	NA	NA	NA	NA	NA	NA	NA	NA	NA	NA	NA
1431	Xpert MTB-RIF Assay G4	496	negative	0	0	0	0	0	NA	NA	NA	NA	NA	NA	NA	NA	NA	NA	NA	NA	NA	NA	NA	NA
1432	Xpert MTB-RIF Assay G4	496	negative	0	0	0	0	0	NA	NA	NA	NA	NA	NA	NA	NA	NA	NA	NA	NA	NA	NA	NA	NA
1433	Xpert MTB-RIF Assay G4	497	positive	25.2	26.3	25.7	26.6	27	NA	NA	NA	NA	NA	negative	0	0	0	0	0	NA	NA	NA	NA	NA
1434	Xpert MTB-RIF Assay G4	497	positive	25.2	26.3	25.7	26.6	27	NA	NA	NA	NA	NA	negative	0	0	0	0	0	NA	NA	NA	NA	NA
1435	Xpert MTB-RIF Assay G4	497	positive	25.2	26.3	25.7	26.6	27	NA	NA	NA	NA	NA	positive	23.8	25	24.3	25.1	25.5	NA	NA	NA	NA	NA
1436	Xpert MTB-RIF Assay G4	498	negative	0	0	0	0	0	NA	NA	NA	NA	NA	NA	NA	NA	NA	NA	NA	NA	NA	NA	NA	NA
1437	Xpert MTB-RIF Assay G4	498	negative	0	0	0	0	0	NA	NA	NA	NA	NA	NA	NA	NA	NA	NA	NA	NA	NA	NA	NA	NA
1438	Xpert MTB-RIF Assay G4	498	negative	0	0	0	0	0	NA	NA	NA	NA	NA	NA	NA	NA	NA	NA	NA	NA	NA	NA	NA	NA
1439	Xpert MTB-RIF Assay G4	499	negative	0	0	0	0	0	NA	NA	NA	NA	NA	NA	NA	NA	NA	NA	NA	NA	NA	NA	NA	NA
1440	Xpert MTB-RIF Assay G4	499	negative	0	0	0	0	0	NA	NA	NA	NA	NA	NA	NA	NA	NA	NA	NA	NA	NA	NA	NA	NA
1441	Xpert MTB-RIF Assay G4	499	negative	0	0	0	0	0	NA	NA	NA	NA	NA	NA	NA	NA	NA	NA	NA	NA	NA	NA	NA	NA
1442	Xpert MTB-RIF Assay G4	500	negative	0	0	0	0	0	NA	NA	NA	NA	NA	NA	NA	NA	NA	NA	NA	NA	NA	NA	NA	NA
1443	Xpert MTB-RIF Assay G4	500	negative	0	0	0	0	0	NA	NA	NA	NA	NA	NA	NA	NA	NA	NA	NA	NA	NA	NA	NA	NA
1444	Xpert MTB-RIF Assay G4	500	negative	0	0	0	0	0	NA	NA	NA	NA	NA	NA	NA	NA	NA	NA	NA	NA	NA	NA	NA	NA
1445	Xpert MTB-RIF Assay G4	501	positive	28.7	30.1	29.6	30	30.4	NA	NA	NA	NA	NA	negative	0	0	0	0	0	NA	NA	NA	NA	NA
1446	Xpert MTB-RIF Assay G4	501	positive	28.7	30.1	29.6	30	30.4	NA	NA	NA	NA	NA	positive	23.7	25.1	24.2	24.9	25.3	NA	NA	NA	NA	NA
1447	Xpert MTB-RIF Assay G4	501	positive	28.7	30.1	29.6	30	30.4	NA	NA	NA	NA	NA	negative	0	0	0	0	0	NA	NA	NA	NA	NA
1448	Xpert MTB-RIF Assay G4	502	negative	0	0	0	0	0	NA	NA	NA	NA	NA	NA	NA	NA	NA	NA	NA	NA	NA	NA	NA	NA
1449	Xpert MTB-RIF Assay G4	502	negative	0	0	0	0	0	NA	NA	NA	NA	NA	NA	NA	NA	NA	NA	NA	NA	NA	NA	NA	NA
1450	Xpert MTB-RIF Assay G4	502	negative	0	0	0	0	0	NA	NA	NA	NA	NA	NA	NA	NA	NA	NA	NA	NA	NA	NA	NA	NA
1451	Xpert MTB-RIF Assay G4	503	negative	0	0	0	0	0	NA	NA	NA	NA	NA	NA	NA	NA	NA	NA	NA	NA	NA	NA	NA	NA
1452	Xpert MTB-RIF Assay G4	503	negative	0	0	0	0	0	NA	NA	NA	NA	NA	NA	NA	NA	NA	NA	NA	NA	NA	NA	NA	NA
1453	Xpert MTB-RIF Assay G4	503	negative	0	0	0	0	0	NA	NA	NA	NA	NA	NA	NA	NA	NA	NA	NA	NA	NA	NA	NA	NA
1454	Xpert MTB-RIF Assay G4	504	negative	0	0	0	0	0	NA	NA	NA	NA	NA	NA	NA	NA	NA	NA	NA	NA	NA	NA	NA	NA
1455	Xpert MTB-RIF Assay G4	504	negative	0	0	0	0	0	NA	NA	NA	NA	NA	NA	NA	NA	NA	NA	NA	NA	NA	NA	NA	NA
1456	Xpert MTB-RIF Assay G4	504	negative	0	0	0	0	0	NA	NA	NA	NA	NA	NA	NA	NA	NA	NA	NA	NA	NA	NA	NA	NA
1457	Xpert MTB-RIF Assay G4	505	negative	0	0	0	0	0	NA	NA	NA	NA	NA	NA	NA	NA	NA	NA	NA	NA	NA	NA	NA	NA
1458	Xpert MTB-RIF Assay G4	505	negative	0	0	0	0	0	NA	NA	NA	NA	NA	NA	NA	NA	NA	NA	NA	NA	NA	NA	NA	NA
1459	Xpert MTB-RIF Assay G4	505	negative	0	0	0	0	0	NA	NA	NA	NA	NA	NA	NA	NA	NA	NA	NA	NA	NA	NA	NA	NA
1460	Xpert MTB-RIF Assay G4	506	negative	0	0	0	0	0	NA	NA	NA	NA	NA	NA	NA	NA	NA	NA	NA	NA	NA	NA	NA	NA
1461	Xpert MTB-RIF Assay G4	506	negative	0	0	0	0	0	NA	NA	NA	NA	NA	NA	NA	NA	NA	NA	NA	NA	NA	NA	NA	NA
1462	Xpert MTB-RIF Assay G4	506	negative	0	0	0	0	0	NA	NA	NA	NA	NA	NA	NA	NA	NA	NA	NA	NA	NA	NA	NA	NA
1463	Xpert MTB-RIF Assay G4	507	positive	15.3	16.7	15.8	16.8	17.3	NA	NA	NA	NA	NA	negative	0	0	0	0	0	NA	NA	NA	NA	NA
1464	Xpert MTB-RIF Assay G4	507	positive	15.3	16.7	15.8	16.8	17.3	NA	NA	NA	NA	NA	positive	12.9	14.5	13.6	14.4	14.8	NA	NA	NA	NA	NA
1465	Xpert MTB-RIF Assay G4	508	negative	0	0	0	0	0	NA	NA	NA	NA	NA	NA	NA	NA	NA	NA	NA	NA	NA	NA	NA	NA
1466	Xpert MTB-RIF Assay G4	508	negative	0	0	0	0	0	NA	NA	NA	NA	NA	NA	NA	NA	NA	NA	NA	NA	NA	NA	NA	NA
1467	Xpert MTB-RIF Assay G4	508	negative	0	0	0	0	0	NA	NA	NA	NA	NA	NA	NA	NA	NA	NA	NA	NA	NA	NA	NA	NA
1468	Xpert MTB-RIF Assay G4	509	negative	0	0	0	0	0	NA	NA	NA	NA	NA	NA	NA	NA	NA	NA	NA	NA	NA	NA	NA	NA
1469	Xpert MTB-RIF Assay G4	509	negative	0	0	0	0	0	NA	NA	NA	NA	NA	NA	NA	NA	NA	NA	NA	NA	NA	NA	NA	NA
1470	Xpert MTB-RIF Assay G4	509	negative	0	0	0	0	0	NA	NA	NA	NA	NA	NA	NA	NA	NA	NA	NA	NA	NA	NA	NA	NA
1471	Xpert MTB-RIF Assay G4	510	negative	0	0	0	0	0	NA	NA	NA	NA	NA	NA	NA	NA	NA	NA	NA	NA	NA	NA	NA	NA
1472	Xpert MTB-RIF Assay G4	510	negative	0	0	0	0	0	NA	NA	NA	NA	NA	NA	NA	NA	NA	NA	NA	NA	NA	NA	NA	NA
1473	Xpert MTB-RIF Assay G4	510	negative	0	0	0	0	0	NA	NA	NA	NA	NA	NA	NA	NA	NA	NA	NA	NA	NA	NA	NA	NA
1474	Xpert MTB-RIF Assay G4	511	negative	0	0	0	0	0	NA	NA	NA	NA	NA	NA	NA	NA	NA	NA	NA	NA	NA	NA	NA	NA
1475	Xpert MTB-RIF Assay G4	511	negative	0	0	0	0	0	NA	NA	NA	NA	NA	NA	NA	NA	NA	NA	NA	NA	NA	NA	NA	NA
1476	Xpert MTB-RIF Assay G4	511	negative	0	0	0	0	0	NA	NA	NA	NA	NA	NA	NA	NA	NA	NA	NA	NA	NA	NA	NA	NA
1477	Xpert MTB-RIF Assay G4	512	negative	0	0	0	0	0	NA	NA	NA	NA	NA	NA	NA	NA	NA	NA	NA	NA	NA	NA	NA	NA
1478	Xpert MTB-RIF Assay G4	512	negative	0	0	0	0	0	NA	NA	NA	NA	NA	NA	NA	NA	NA	NA	NA	NA	NA	NA	NA	NA
1479	Xpert MTB-RIF Assay G4	512	negative	0	0	0	0	0	NA	NA	NA	NA	NA	NA	NA	NA	NA	NA	NA	NA	NA	NA	NA	NA
1480	Xpert MTB-RIF Assay G4	513	negative	0	0	0	0	0	NA	NA	NA	NA	NA	NA	NA	NA	NA	NA	NA	NA	NA	NA	NA	NA
1481	Xpert MTB-RIF Assay G4	513	negative	0	0	0	0	0	NA	NA	NA	NA	NA	NA	NA	NA	NA	NA	NA	NA	NA	NA	NA	NA
1482	Xpert MTB-RIF Assay G4	513	negative	0	0	0	0	0	NA	NA	NA	NA	NA	NA	NA	NA	NA	NA	NA	NA	NA	NA	NA	NA
1483	Xpert MTB-RIF Assay G4	514	positive	26.3	27.1	26.6	27.3	0	NA	NA	NA	NA	NA	positive	24.9	25.6	25.3	26	0	NA	NA	NA	NA	NA
1484	Xpert MTB-RIF Assay G4	514	positive	26.3	27.1	26.6	27.3	0	NA	NA	NA	NA	NA	negative	0	0	0	0	0	NA	NA	NA	NA	NA
1485	Xpert MTB-RIF Assay G4	514	positive	26.3	27.1	26.6	27.3	0	NA	NA	NA	NA	NA	negative	0	0	0	0	0	NA	NA	NA	NA	NA
1486	Xpert MTB-RIF Assay G4	515	negative	0	0	0	0	0	NA	NA	NA	NA	NA	NA	NA	NA	NA	NA	NA	NA	NA	NA	NA	NA
1487	Xpert MTB-RIF Assay G4	515	negative	0	0	0	0	0	NA	NA	NA	NA	NA	NA	NA	NA	NA	NA	NA	NA	NA	NA	NA	NA
1488	Xpert MTB-RIF Assay G4	515	negative	0	0	0	0	0	NA	NA	NA	NA	NA	NA	NA	NA	NA	NA	NA	NA	NA	NA	NA	NA
1489	Xpert MTB-RIF Assay G4	516	negative	0	0	0	0	0	NA	NA	NA	NA	NA	NA	NA	NA	NA	NA	NA	NA	NA	NA	NA	NA
1490	Xpert MTB-RIF Assay G4	516	negative	0	0	0	0	0	NA	NA	NA	NA	NA	NA	NA	NA	NA	NA	NA	NA	NA	NA	NA	NA
1491	Xpert MTB-RIF Assay G4	516	negative	0	0	0	0	0	NA	NA	NA	NA	NA	NA	NA	NA	NA	NA	NA	NA	NA	NA	NA	NA
1492	Xpert MTB-RIF Assay G4	517	negative	0	0	0	0	0	NA	NA	NA	NA	NA	NA	NA	NA	NA	NA	NA	NA	NA	NA	NA	NA
1493	Xpert MTB-RIF Assay G4	517	negative	0	0	0	0	0	NA	NA	NA	NA	NA	NA	NA	NA	NA	NA	NA	NA	NA	NA	NA	NA
1494	Xpert MTB-RIF Assay G4	517	negative	0	0	0	0	0	NA	NA	NA	NA	NA	NA	NA	NA	NA	NA	NA	NA	NA	NA	NA	NA
1495	Xpert MTB-RIF Assay G4	518	negative	0	0	0	0	0	NA	NA	NA	NA	NA	NA	NA	NA	NA	NA	NA	NA	NA	NA	NA	NA
1496	Xpert MTB-RIF Assay G4	518	negative	0	0	0	0	0	NA	NA	NA	NA	NA	NA	NA	NA	NA	NA	NA	NA	NA	NA	NA	NA
1497	Xpert MTB-RIF Assay G4	519	positive	18.6	20.1	18.9	19.8	20.4	NA	NA	NA	NA	NA	negative	0	0	0	0	0	NA	NA	NA	NA	NA
1498	Xpert MTB-RIF Assay G4	519	positive	18.6	20.1	18.9	19.8	20.4	NA	NA	NA	NA	NA	positive	20	21.4	20.5	20.8	21.6	NA	NA	NA	NA	NA
1499	Xpert MTB-RIF Assay G4	519	positive	18.6	20.1	18.9	19.8	20.4	NA	NA	NA	NA	NA	negative	0	0	0	0	0	NA	NA	NA	NA	NA
1500	Xpert MTB-RIF Assay G4	520	negative	0	0	0	0	0	NA	NA	NA	NA	NA	NA	NA	NA	NA	NA	NA	NA	NA	NA	NA	NA
1501	Xpert MTB-RIF Assay G4	520	negative	0	0	0	0	0	NA	NA	NA	NA	NA	NA	NA	NA	NA	NA	NA	NA	NA	NA	NA	NA
1502	Xpert MTB-RIF Assay G4	520	negative	0	0	0	0	0	NA	NA	NA	NA	NA	NA	NA	NA	NA	NA	NA	NA	NA	NA	NA	NA
1503	Xpert MTB-RIF Assay G4	521	positive	18.6	20	18.9	19.6	20.3	NA	NA	NA	NA	NA	negative	0	0	0	0	0	NA	NA	NA	NA	NA
1504	Xpert MTB-RIF Assay G4	521	positive	18.6	20	18.9	19.6	20.3	NA	NA	NA	NA	NA	negative	0	0	0	0	0	NA	NA	NA	NA	NA
1505	Xpert MTB-RIF Assay G4	521	positive	18.6	20	18.9	19.6	20.3	NA	NA	NA	NA	NA	positive	18.3	19.6	18.6	19.4	19.9	NA	NA	NA	NA	NA
1506	Xpert MTB-RIF Assay G4	522	negative	0	0	0	0	0	NA	NA	NA	NA	NA	NA	NA	NA	NA	NA	NA	NA	NA	NA	NA	NA
1507	Xpert MTB-RIF Assay G4	522	negative	0	0	0	0	0	NA	NA	NA	NA	NA	NA	NA	NA	NA	NA	NA	NA	NA	NA	NA	NA
1508	Xpert MTB-RIF Assay G4	522	negative	0	0	0	0	0	NA	NA	NA	NA	NA	NA	NA	NA	NA	NA	NA	NA	NA	NA	NA	NA
1509	Xpert MTB-RIF Assay G4	523	negative	0	0	0	0	0	NA	NA	NA	NA	NA	NA	NA	NA	NA	NA	NA	NA	NA	NA	NA	NA
1510	Xpert MTB-RIF Assay G4	523	negative	0	0	0	0	0	NA	NA	NA	NA	NA	NA	NA	NA	NA	NA	NA	NA	NA	NA	NA	NA
1511	Xpert MTB-RIF Assay G4	524	negative	0	0	0	0	0	NA	NA	NA	NA	NA	NA	NA	NA	NA	NA	NA	NA	NA	NA	NA	NA
1512	Xpert MTB-RIF Assay G4	524	negative	0	0	0	0	0	NA	NA	NA	NA	NA	NA	NA	NA	NA	NA	NA	NA	NA	NA	NA	NA
1513	Xpert MTB-RIF Assay G4	524	negative	0	0	0	0	0	NA	NA	NA	NA	NA	NA	NA	NA	NA	NA	NA	NA	NA	NA	NA	NA
1514	Xpert MTB-RIF Assay G4	525	negative	0	0	0	0	0	NA	NA	NA	NA	NA	NA	NA	NA	NA	NA	NA	NA	NA	NA	NA	NA
1515	Xpert MTB-RIF Assay G4	525	negative	0	0	0	0	0	NA	NA	NA	NA	NA	NA	NA	NA	NA	NA	NA	NA	NA	NA	NA	NA
1516	Xpert MTB-RIF Assay G4	526	negative	0	0	0	0	0	NA	NA	NA	NA	NA	NA	NA	NA	NA	NA	NA	NA	NA	NA	NA	NA
1517	Xpert MTB-RIF Assay G4	526	negative	0	0	0	0	0	NA	NA	NA	NA	NA	NA	NA	NA	NA	NA	NA	NA	NA	NA	NA	NA
1518	Xpert MTB-RIF Assay G4	526	negative	0	0	0	0	0	NA	NA	NA	NA	NA	NA	NA	NA	NA	NA	NA	NA	NA	NA	NA	NA
1519	Xpert MTB-RIF Assay G4	527	negative	0	0	0	0	0	NA	NA	NA	NA	NA	NA	NA	NA	NA	NA	NA	NA	NA	NA	NA	NA
1520	Xpert MTB-RIF Assay G4	527	negative	0	0	0	0	0	NA	NA	NA	NA	NA	NA	NA	NA	NA	NA	NA	NA	NA	NA	NA	NA
1521	Xpert MTB-RIF Assay G4	527	negative	0	0	0	0	0	NA	NA	NA	NA	NA	NA	NA	NA	NA	NA	NA	NA	NA	NA	NA	NA
1522	Xpert MTB-RIF Assay G4	528	negative	0	0	0	0	0	NA	NA	NA	NA	NA	NA	NA	NA	NA	NA	NA	NA	NA	NA	NA	NA
1523	Xpert MTB-RIF Assay G4	528	negative	0	0	0	0	0	NA	NA	NA	NA	NA	NA	NA	NA	NA	NA	NA	NA	NA	NA	NA	NA
1524	Xpert MTB-RIF Assay G4	528	negative	0	0	0	0	0	NA	NA	NA	NA	NA	NA	NA	NA	NA	NA	NA	NA	NA	NA	NA	NA
1525	Xpert MTB-RIF Assay G4	529	negative	0	0	0	0	0	NA	NA	NA	NA	NA	NA	NA	NA	NA	NA	NA	NA	NA	NA	NA	NA
1526	Xpert MTB-RIF Assay G4	529	negative	0	0	0	0	0	NA	NA	NA	NA	NA	NA	NA	NA	NA	NA	NA	NA	NA	NA	NA	NA
1527	Xpert MTB-RIF Assay G4	530	negative	0	0	0	0	0	NA	NA	NA	NA	NA	NA	NA	NA	NA	NA	NA	NA	NA	NA	NA	NA
1528	Xpert MTB-RIF Assay G4	530	negative	0	0	0	0	0	NA	NA	NA	NA	NA	NA	NA	NA	NA	NA	NA	NA	NA	NA	NA	NA
1529	Xpert MTB-RIF Assay G4	531	negative	0	0	0	0	0	NA	NA	NA	NA	NA	NA	NA	NA	NA	NA	NA	NA	NA	NA	NA	NA
1530	Xpert MTB-RIF Assay G4	531	negative	0	0	0	0	0	NA	NA	NA	NA	NA	NA	NA	NA	NA	NA	NA	NA	NA	NA	NA	NA
1531	Xpert MTB-RIF Assay G4	531	negative	0	0	0	0	0	NA	NA	NA	NA	NA	NA	NA	NA	NA	NA	NA	NA	NA	NA	NA	NA
1532	Xpert MTB-RIF Assay G4	532	negative	0	0	0	0	0	NA	NA	NA	NA	NA	NA	NA	NA	NA	NA	NA	NA	NA	NA	NA	NA
1533	Xpert MTB-RIF Assay G4	532	negative	0	0	0	0	0	NA	NA	NA	NA	NA	NA	NA	NA	NA	NA	NA	NA	NA	NA	NA	NA
1534	Xpert MTB-RIF Assay G4	532	negative	0	0	0	0	0	NA	NA	NA	NA	NA	NA	NA	NA	NA	NA	NA	NA	NA	NA	NA	NA
1535	Xpert MTB-RIF Assay G4	533	positive	27.6	28.4	28.1	28.8	29.4	NA	NA	NA	NA	NA	negative	0	0	0	0	0	NA	NA	NA	NA	NA
1536	Xpert MTB-RIF Assay G4	533	positive	27.6	28.4	28.1	28.8	29.4	NA	NA	NA	NA	NA	positive	26.6	27.5	27	27.5	28.5	NA	NA	NA	NA	NA
1537	Xpert MTB-RIF Assay G4	533	positive	27.6	28.4	28.1	28.8	29.4	NA	NA	NA	NA	NA	negative	0	0	0	0	0	NA	NA	NA	NA	NA
1538	Xpert MTB-RIF Assay G4	534	negative	0	0	0	0	0	NA	NA	NA	NA	NA	NA	NA	NA	NA	NA	NA	NA	NA	NA	NA	NA
1539	Xpert MTB-RIF Assay G4	534	negative	0	0	0	0	0	NA	NA	NA	NA	NA	NA	NA	NA	NA	NA	NA	NA	NA	NA	NA	NA
1540	Xpert MTB-RIF Assay G4	534	negative	0	0	0	0	0	NA	NA	NA	NA	NA	NA	NA	NA	NA	NA	NA	NA	NA	NA	NA	NA
1541	Xpert MTB-RIF Assay G4	535	negative	0	0	0	0	0	NA	NA	NA	NA	NA	NA	NA	NA	NA	NA	NA	NA	NA	NA	NA	NA
1542	Xpert MTB-RIF Assay G4	535	negative	0	0	0	0	0	NA	NA	NA	NA	NA	NA	NA	NA	NA	NA	NA	NA	NA	NA	NA	NA
1543	Xpert MTB-RIF Assay G4	535	negative	0	0	0	0	0	NA	NA	NA	NA	NA	NA	NA	NA	NA	NA	NA	NA	NA	NA	NA	NA
1544	Xpert MTB-RIF Assay G4	536	negative	0	0	0	0	0	NA	NA	NA	NA	NA	NA	NA	NA	NA	NA	NA	NA	NA	NA	NA	NA
1545	Xpert MTB-RIF Assay G4	536	negative	0	0	0	0	0	NA	NA	NA	NA	NA	NA	NA	NA	NA	NA	NA	NA	NA	NA	NA	NA
1546	Xpert MTB-RIF Assay G4	537	negative	0	0	0	0	0	NA	NA	NA	NA	NA	NA	NA	NA	NA	NA	NA	NA	NA	NA	NA	NA
1547	Xpert MTB-RIF Assay G4	537	negative	0	0	0	0	0	NA	NA	NA	NA	NA	NA	NA	NA	NA	NA	NA	NA	NA	NA	NA	NA
1548	Xpert MTB-RIF Assay G4	537	negative	0	0	0	0	0	NA	NA	NA	NA	NA	NA	NA	NA	NA	NA	NA	NA	NA	NA	NA	NA
1549	Xpert MTB-RIF Assay G4	538	negative	0	0	0	0	0	NA	NA	NA	NA	NA	NA	NA	NA	NA	NA	NA	NA	NA	NA	NA	NA
1550	Xpert MTB-RIF Assay G4	538	negative	0	0	0	0	0	NA	NA	NA	NA	NA	NA	NA	NA	NA	NA	NA	NA	NA	NA	NA	NA
1551	Xpert MTB-RIF Assay G4	538	negative	0	0	0	0	0	NA	NA	NA	NA	NA	NA	NA	NA	NA	NA	NA	NA	NA	NA	NA	NA
1552	Xpert MTB-RIF Assay G4	539	negative	0	0	0	0	0	NA	NA	NA	NA	NA	NA	NA	NA	NA	NA	NA	NA	NA	NA	NA	NA
1553	Xpert MTB-RIF Assay G4	539	negative	0	0	0	0	0	NA	NA	NA	NA	NA	NA	NA	NA	NA	NA	NA	NA	NA	NA	NA	NA
1554	Xpert MTB-RIF Assay G4	539	negative	0	0	0	0	0	NA	NA	NA	NA	NA	NA	NA	NA	NA	NA	NA	NA	NA	NA	NA	NA
1555	Xpert MTB-RIF Assay G4	540	negative	0	0	0	0	0	NA	NA	NA	NA	NA	NA	NA	NA	NA	NA	NA	NA	NA	NA	NA	NA
1556	Xpert MTB-RIF Assay G4	540	negative	0	0	0	0	0	NA	NA	NA	NA	NA	NA	NA	NA	NA	NA	NA	NA	NA	NA	NA	NA
1557	Xpert MTB-RIF Assay G4	540	negative	0	0	0	0	0	NA	NA	NA	NA	NA	NA	NA	NA	NA	NA	NA	NA	NA	NA	NA	NA
1558	Xpert MTB-RIF Assay G4	541	negative	0	0	0	0	0	NA	NA	NA	NA	NA	NA	NA	NA	NA	NA	NA	NA	NA	NA	NA	NA
1559	Xpert MTB-RIF Assay G4	541	negative	0	0	0	0	0	NA	NA	NA	NA	NA	NA	NA	NA	NA	NA	NA	NA	NA	NA	NA	NA
1560	Xpert MTB-RIF Assay G4	541	negative	0	0	0	0	0	NA	NA	NA	NA	NA	NA	NA	NA	NA	NA	NA	NA	NA	NA	NA	NA
1561	Xpert MTB-RIF Assay G4	542	negative	0	0	0	0	0	NA	NA	NA	NA	NA	NA	NA	NA	NA	NA	NA	NA	NA	NA	NA	NA
1562	Xpert MTB-RIF Assay G4	542	negative	0	0	0	0	0	NA	NA	NA	NA	NA	NA	NA	NA	NA	NA	NA	NA	NA	NA	NA	NA
1563	Xpert MTB-RIF Assay G4	542	negative	0	0	0	0	0	NA	NA	NA	NA	NA	NA	NA	NA	NA	NA	NA	NA	NA	NA	NA	NA
1564	Xpert MTB-RIF Assay G4	543	negative	0	0	0	0	0	NA	NA	NA	NA	NA	NA	NA	NA	NA	NA	NA	NA	NA	NA	NA	NA
1565	Xpert MTB-RIF Assay G4	543	negative	0	0	0	0	0	NA	NA	NA	NA	NA	NA	NA	NA	NA	NA	NA	NA	NA	NA	NA	NA
1566	Xpert MTB-RIF Assay G4	543	negative	0	0	0	0	0	NA	NA	NA	NA	NA	NA	NA	NA	NA	NA	NA	NA	NA	NA	NA	NA
1567	Xpert MTB-RIF Assay G4	544	negative	0	0	0	0	0	NA	NA	NA	NA	NA	NA	NA	NA	NA	NA	NA	NA	NA	NA	NA	NA
1568	Xpert MTB-RIF Assay G4	544	negative	0	0	0	0	0	NA	NA	NA	NA	NA	NA	NA	NA	NA	NA	NA	NA	NA	NA	NA	NA
1569	Xpert MTB-RIF Assay G4	544	negative	0	0	0	0	0	NA	NA	NA	NA	NA	NA	NA	NA	NA	NA	NA	NA	NA	NA	NA	NA
1570	Xpert MTB-RIF Assay G4	545	negative	0	0	0	0	0	NA	NA	NA	NA	NA	NA	NA	NA	NA	NA	NA	NA	NA	NA	NA	NA
1571	Xpert MTB-RIF Assay G4	545	negative	0	0	0	0	0	NA	NA	NA	NA	NA	NA	NA	NA	NA	NA	NA	NA	NA	NA	NA	NA
1572	Xpert MTB-RIF Assay G4	545	negative	0	0	0	0	0	NA	NA	NA	NA	NA	NA	NA	NA	NA	NA	NA	NA	NA	NA	NA	NA
1573	Xpert MTB-RIF Assay G4	546	negative	0	0	0	0	0	NA	NA	NA	NA	NA	NA	NA	NA	NA	NA	NA	NA	NA	NA	NA	NA
1574	Xpert MTB-RIF Assay G4	546	negative	0	0	0	0	0	NA	NA	NA	NA	NA	NA	NA	NA	NA	NA	NA	NA	NA	NA	NA	NA
1575	Xpert MTB-RIF Assay G4	546	negative	0	0	0	0	0	NA	NA	NA	NA	NA	NA	NA	NA	NA	NA	NA	NA	NA	NA	NA	NA
1576	Xpert MTB-RIF Assay G4	547	negative	0	0	0	0	0	NA	NA	NA	NA	NA	NA	NA	NA	NA	NA	NA	NA	NA	NA	NA	NA
1577	Xpert MTB-RIF Assay G4	547	negative	0	0	0	0	0	NA	NA	NA	NA	NA	NA	NA	NA	NA	NA	NA	NA	NA	NA	NA	NA
1578	Xpert MTB-RIF Assay G4	547	negative	0	0	0	0	0	NA	NA	NA	NA	NA	NA	NA	NA	NA	NA	NA	NA	NA	NA	NA	NA
1579	Xpert MTB-RIF Assay G4	548	negative	0	0	0	0	0	NA	NA	NA	NA	NA	NA	NA	NA	NA	NA	NA	NA	NA	NA	NA	NA
1580	Xpert MTB-RIF Assay G4	548	negative	0	0	0	0	0	NA	NA	NA	NA	NA	NA	NA	NA	NA	NA	NA	NA	NA	NA	NA	NA
1581	Xpert MTB-RIF Assay G4	548	negative	0	0	0	0	0	NA	NA	NA	NA	NA	NA	NA	NA	NA	NA	NA	NA	NA	NA	NA	NA
1582	Xpert MTB-RIF Assay G4	549	negative	0	0	0	0	0	NA	NA	NA	NA	NA	NA	NA	NA	NA	NA	NA	NA	NA	NA	NA	NA
1583	Xpert MTB-RIF Assay G4	549	negative	0	0	0	0	0	NA	NA	NA	NA	NA	NA	NA	NA	NA	NA	NA	NA	NA	NA	NA	NA
1584	Xpert MTB-RIF Assay G4	549	negative	0	0	0	0	0	NA	NA	NA	NA	NA	NA	NA	NA	NA	NA	NA	NA	NA	NA	NA	NA
1585	Xpert MTB-RIF Assay G4	550	negative	0	0	0	0	0	NA	NA	NA	NA	NA	NA	NA	NA	NA	NA	NA	NA	NA	NA	NA	NA
1586	Xpert MTB-RIF Assay G4	550	negative	0	0	0	0	0	NA	NA	NA	NA	NA	NA	NA	NA	NA	NA	NA	NA	NA	NA	NA	NA
1587	Xpert MTB-RIF Assay G4	550	negative	0	0	0	0	0	NA	NA	NA	NA	NA	NA	NA	NA	NA	NA	NA	NA	NA	NA	NA	NA
1588	Xpert MTB-RIF Assay G4	551	negative	0	0	0	0	0	NA	NA	NA	NA	NA	NA	NA	NA	NA	NA	NA	NA	NA	NA	NA	NA
1589	Xpert MTB-RIF Assay G4	551	negative	0	0	0	0	0	NA	NA	NA	NA	NA	NA	NA	NA	NA	NA	NA	NA	NA	NA	NA	NA
1590	Xpert MTB-RIF Assay G4	551	negative	0	0	0	0	0	NA	NA	NA	NA	NA	NA	NA	NA	NA	NA	NA	NA	NA	NA	NA	NA
1591	Xpert MTB-RIF Assay G4	552	negative	0	0	0	0	0	NA	NA	NA	NA	NA	NA	NA	NA	NA	NA	NA	NA	NA	NA	NA	NA
1592	Xpert MTB-RIF Assay G4	552	negative	0	0	0	0	0	NA	NA	NA	NA	NA	NA	NA	NA	NA	NA	NA	NA	NA	NA	NA	NA
1593	Xpert MTB-RIF Assay G4	552	negative	0	0	0	0	0	NA	NA	NA	NA	NA	NA	NA	NA	NA	NA	NA	NA	NA	NA	NA	NA
1594	Xpert MTB-RIF Assay G4	553	negative	0	0	0	0	0	NA	NA	NA	NA	NA	NA	NA	NA	NA	NA	NA	NA	NA	NA	NA	NA
1595	Xpert MTB-RIF Assay G4	553	negative	0	0	0	0	0	NA	NA	NA	NA	NA	NA	NA	NA	NA	NA	NA	NA	NA	NA	NA	NA
1596	Xpert MTB-RIF Assay G4	553	negative	0	0	0	0	0	NA	NA	NA	NA	NA	NA	NA	NA	NA	NA	NA	NA	NA	NA	NA	NA
1597	Xpert MTB-RIF Assay G4	554	negative	0	0	0	0	0	NA	NA	NA	NA	NA	NA	NA	NA	NA	NA	NA	NA	NA	NA	NA	NA
1598	Xpert MTB-RIF Assay G4	554	negative	0	0	0	0	0	NA	NA	NA	NA	NA	NA	NA	NA	NA	NA	NA	NA	NA	NA	NA	NA
1599	Xpert MTB-RIF Assay G4	554	negative	0	0	0	0	0	NA	NA	NA	NA	NA	NA	NA	NA	NA	NA	NA	NA	NA	NA	NA	NA
1600	Xpert MTB-RIF Assay G4	555	negative	0	0	0	0	0	NA	NA	NA	NA	NA	NA	NA	NA	NA	NA	NA	NA	NA	NA	NA	NA
1601	Xpert MTB-RIF Assay G4	555	negative	0	0	0	0	0	NA	NA	NA	NA	NA	NA	NA	NA	NA	NA	NA	NA	NA	NA	NA	NA
1602	Xpert MTB-RIF Assay G4	555	negative	0	0	0	0	0	NA	NA	NA	NA	NA	NA	NA	NA	NA	NA	NA	NA	NA	NA	NA	NA
1603	Xpert MTB-RIF Assay G4	556	negative	0	0	0	0	0	NA	NA	NA	NA	NA	NA	NA	NA	NA	NA	NA	NA	NA	NA	NA	NA
1604	Xpert MTB-RIF Assay G4	556	negative	0	0	0	0	0	NA	NA	NA	NA	NA	NA	NA	NA	NA	NA	NA	NA	NA	NA	NA	NA
1605	Xpert MTB-RIF Assay G4	556	negative	0	0	0	0	0	NA	NA	NA	NA	NA	NA	NA	NA	NA	NA	NA	NA	NA	NA	NA	NA
1606	Xpert MTB-RIF Assay G4	557	positive	30.9	30.7	30.3	32.5	34.4	NA	NA	NA	NA	NA	negative	0	0	0	0	0	NA	NA	NA	NA	NA
1607	Xpert MTB-RIF Assay G4	557	positive	30.9	30.7	30.3	32.5	34.4	NA	NA	NA	NA	NA	negative	0	0	0	0	0	NA	NA	NA	NA	NA
1608	Xpert MTB-RIF Assay G4	557	positive	30.9	30.7	30.3	32.5	34.4	NA	NA	NA	NA	NA	positive	25.9	26.8	26.3	27	27.6	NA	NA	NA	NA	NA
1609	Xpert MTB-RIF Assay G4	558	negative	0	0	0	0	0	NA	NA	NA	NA	NA	NA	NA	NA	NA	NA	NA	NA	NA	NA	NA	NA
1610	Xpert MTB-RIF Assay G4	558	negative	0	0	0	0	0	NA	NA	NA	NA	NA	NA	NA	NA	NA	NA	NA	NA	NA	NA	NA	NA
1611	Xpert MTB-RIF Assay G4	558	negative	0	0	0	0	0	NA	NA	NA	NA	NA	NA	NA	NA	NA	NA	NA	NA	NA	NA	NA	NA
1612	Xpert MTB-RIF Assay G4	559	negative	0	0	0	0	0	NA	NA	NA	NA	NA	NA	NA	NA	NA	NA	NA	NA	NA	NA	NA	NA
1613	Xpert MTB-RIF Assay G4	559	negative	0	0	0	0	0	NA	NA	NA	NA	NA	NA	NA	NA	NA	NA	NA	NA	NA	NA	NA	NA
1614	Xpert MTB-RIF Assay G4	559	negative	0	0	0	0	0	NA	NA	NA	NA	NA	NA	NA	NA	NA	NA	NA	NA	NA	NA	NA	NA
1615	Xpert MTB-RIF Assay G4	560	negative	0	0	0	0	0	NA	NA	NA	NA	NA	NA	NA	NA	NA	NA	NA	NA	NA	NA	NA	NA
1616	Xpert MTB-RIF Assay G4	560	negative	0	0	0	0	0	NA	NA	NA	NA	NA	NA	NA	NA	NA	NA	NA	NA	NA	NA	NA	NA
1617	Xpert MTB-RIF Assay G4	560	negative	0	0	0	0	0	NA	NA	NA	NA	NA	NA	NA	NA	NA	NA	NA	NA	NA	NA	NA	NA
1618	Xpert MTB-RIF Assay G4	561	negative	0	0	0	0	0	NA	NA	NA	NA	NA	NA	NA	NA	NA	NA	NA	NA	NA	NA	NA	NA
1619	Xpert MTB-RIF Assay G4	561	negative	0	0	0	0	0	NA	NA	NA	NA	NA	NA	NA	NA	NA	NA	NA	NA	NA	NA	NA	NA
1620	Xpert MTB-RIF Assay G4	562	negative	0	0	0	0	0	NA	NA	NA	NA	NA	NA	NA	NA	NA	NA	NA	NA	NA	NA	NA	NA
1621	Xpert MTB-RIF Assay G4	562	negative	0	0	0	0	0	NA	NA	NA	NA	NA	NA	NA	NA	NA	NA	NA	NA	NA	NA	NA	NA
1622	Xpert MTB-RIF Assay G4	562	negative	0	0	0	0	0	NA	NA	NA	NA	NA	NA	NA	NA	NA	NA	NA	NA	NA	NA	NA	NA
1623	Xpert MTB-RIF Assay G4	563	negative	0	0	0	0	0	NA	NA	NA	NA	NA	NA	NA	NA	NA	NA	NA	NA	NA	NA	NA	NA
1624	Xpert MTB-RIF Assay G4	563	negative	0	0	0	0	0	NA	NA	NA	NA	NA	NA	NA	NA	NA	NA	NA	NA	NA	NA	NA	NA
1625	Xpert MTB-RIF Assay G4	563	negative	0	0	0	0	0	NA	NA	NA	NA	NA	NA	NA	NA	NA	NA	NA	NA	NA	NA	NA	NA
1626	Xpert MTB-RIF Assay G4	564	negative	0	0	0	0	0	NA	NA	NA	NA	NA	NA	NA	NA	NA	NA	NA	NA	NA	NA	NA	NA
1627	Xpert MTB-RIF Assay G4	564	negative	0	0	0	0	0	NA	NA	NA	NA	NA	NA	NA	NA	NA	NA	NA	NA	NA	NA	NA	NA
1628	Xpert MTB-RIF Assay G4	565	negative	0	0	0	0	0	NA	NA	NA	NA	NA	NA	NA	NA	NA	NA	NA	NA	NA	NA	NA	NA
1629	Xpert MTB-RIF Assay G4	565	negative	0	0	0	0	0	NA	NA	NA	NA	NA	NA	NA	NA	NA	NA	NA	NA	NA	NA	NA	NA
1630	Xpert MTB-RIF Assay G4	565	negative	0	0	0	0	0	NA	NA	NA	NA	NA	NA	NA	NA	NA	NA	NA	NA	NA	NA	NA	NA
1631	Xpert MTB-RIF Assay G4	566	negative	0	0	0	0	0	NA	NA	NA	NA	NA	NA	NA	NA	NA	NA	NA	NA	NA	NA	NA	NA
1632	Xpert MTB-RIF Assay G4	566	negative	0	0	0	0	0	NA	NA	NA	NA	NA	NA	NA	NA	NA	NA	NA	NA	NA	NA	NA	NA
1633	Xpert MTB-RIF Assay G4	566	negative	0	0	0	0	0	NA	NA	NA	NA	NA	NA	NA	NA	NA	NA	NA	NA	NA	NA	NA	NA
1634	Xpert MTB-RIF Assay G4	567	negative	0	0	0	0	0	NA	NA	NA	NA	NA	NA	NA	NA	NA	NA	NA	NA	NA	NA	NA	NA
1635	Xpert MTB-RIF Assay G4	567	negative	0	0	0	0	0	NA	NA	NA	NA	NA	NA	NA	NA	NA	NA	NA	NA	NA	NA	NA	NA
1636	Xpert MTB-RIF Assay G4	567	negative	0	0	0	0	0	NA	NA	NA	NA	NA	NA	NA	NA	NA	NA	NA	NA	NA	NA	NA	NA
1637	Xpert MTB-RIF Assay G4	568	negative	0	0	0	0	0	NA	NA	NA	NA	NA	NA	NA	NA	NA	NA	NA	NA	NA	NA	NA	NA
1638	Xpert MTB-RIF Assay G4	568	negative	0	0	0	0	0	NA	NA	NA	NA	NA	NA	NA	NA	NA	NA	NA	NA	NA	NA	NA	NA
1639	Xpert MTB-RIF Assay G4	568	negative	0	0	0	0	0	NA	NA	NA	NA	NA	NA	NA	NA	NA	NA	NA	NA	NA	NA	NA	NA
1640	Xpert MTB-RIF Assay G4	569	negative	0	0	0	0	0	NA	NA	NA	NA	NA	NA	NA	NA	NA	NA	NA	NA	NA	NA	NA	NA
1641	Xpert MTB-RIF Assay G4	569	negative	0	0	0	0	0	NA	NA	NA	NA	NA	NA	NA	NA	NA	NA	NA	NA	NA	NA	NA	NA
1642	Xpert MTB-RIF Assay G4	569	negative	0	0	0	0	0	NA	NA	NA	NA	NA	NA	NA	NA	NA	NA	NA	NA	NA	NA	NA	NA
1643	Xpert MTB-RIF Assay G4	570	negative	0	0	0	0	0	NA	NA	NA	NA	NA	NA	NA	NA	NA	NA	NA	NA	NA	NA	NA	NA
1644	Xpert MTB-RIF Assay G4	570	negative	0	0	0	0	0	NA	NA	NA	NA	NA	NA	NA	NA	NA	NA	NA	NA	NA	NA	NA	NA
1645	Xpert MTB-RIF Assay G4	570	negative	0	0	0	0	0	NA	NA	NA	NA	NA	NA	NA	NA	NA	NA	NA	NA	NA	NA	NA	NA
1646	Xpert MTB-RIF Assay G4	571	negative	0	0	0	0	0	NA	NA	NA	NA	NA	NA	NA	NA	NA	NA	NA	NA	NA	NA	NA	NA
1647	Xpert MTB-RIF Assay G4	571	negative	0	0	0	0	0	NA	NA	NA	NA	NA	NA	NA	NA	NA	NA	NA	NA	NA	NA	NA	NA
1648	Xpert MTB-RIF Assay G4	571	negative	0	0	0	0	0	NA	NA	NA	NA	NA	NA	NA	NA	NA	NA	NA	NA	NA	NA	NA	NA
1649	Xpert MTB-RIF Assay G4	572	negative	0	0	0	0	0	NA	NA	NA	NA	NA	NA	NA	NA	NA	NA	NA	NA	NA	NA	NA	NA
1650	Xpert MTB-RIF Assay G4	572	negative	0	0	0	0	0	NA	NA	NA	NA	NA	NA	NA	NA	NA	NA	NA	NA	NA	NA	NA	NA
1651	Xpert MTB-RIF Assay G4	572	negative	0	0	0	0	0	NA	NA	NA	NA	NA	NA	NA	NA	NA	NA	NA	NA	NA	NA	NA	NA
1652	Xpert MTB-RIF Assay G4	573	negative	0	0	0	0	0	NA	NA	NA	NA	NA	NA	NA	NA	NA	NA	NA	NA	NA	NA	NA	NA
1653	Xpert MTB-RIF Assay G4	573	negative	0	0	0	0	0	NA	NA	NA	NA	NA	NA	NA	NA	NA	NA	NA	NA	NA	NA	NA	NA
1654	Xpert MTB-RIF Assay G4	573	negative	0	0	0	0	0	NA	NA	NA	NA	NA	NA	NA	NA	NA	NA	NA	NA	NA	NA	NA	NA
1655	Xpert MTB-RIF Assay G4	574	negative	0	0	0	0	0	NA	NA	NA	NA	NA	NA	NA	NA	NA	NA	NA	NA	NA	NA	NA	NA
1656	Xpert MTB-RIF Assay G4	574	negative	0	0	0	0	0	NA	NA	NA	NA	NA	NA	NA	NA	NA	NA	NA	NA	NA	NA	NA	NA
1657	Xpert MTB-RIF Assay G4	574	negative	0	0	0	0	0	NA	NA	NA	NA	NA	NA	NA	NA	NA	NA	NA	NA	NA	NA	NA	NA
1658	Xpert MTB-RIF Assay G4	575	positive	29.6	29.7	29.4	30.7	31.6	NA	NA	NA	NA	NA	negative	0	0	0	0	0	NA	NA	NA	NA	NA
1659	Xpert MTB-RIF Assay G4	575	positive	29.6	29.7	29.4	30.7	31.6	NA	NA	NA	NA	NA	positive	26.1	26.8	26.5	27.3	27.9	NA	NA	NA	NA	NA
1660	Xpert MTB-RIF Assay G4	575	positive	29.6	29.7	29.4	30.7	31.6	NA	NA	NA	NA	NA	negative	0	0	0	0	0	NA	NA	NA	NA	NA
1661	Xpert MTB-RIF Assay G4	576	negative	0	0	0	0	0	NA	NA	NA	NA	NA	NA	NA	NA	NA	NA	NA	NA	NA	NA	NA	NA
1662	Xpert MTB-RIF Assay G4	576	negative	0	0	0	0	0	NA	NA	NA	NA	NA	NA	NA	NA	NA	NA	NA	NA	NA	NA	NA	NA
1663	Xpert MTB-RIF Assay G4	576	negative	0	0	0	0	0	NA	NA	NA	NA	NA	NA	NA	NA	NA	NA	NA	NA	NA	NA	NA	NA
1664	Xpert MTB-RIF Assay G4	577	negative	0	0	0	0	0	NA	NA	NA	NA	NA	NA	NA	NA	NA	NA	NA	NA	NA	NA	NA	NA
1665	Xpert MTB-RIF Assay G4	577	negative	0	0	0	0	0	NA	NA	NA	NA	NA	NA	NA	NA	NA	NA	NA	NA	NA	NA	NA	NA
1666	Xpert MTB-RIF Assay G4	577	negative	0	0	0	0	0	NA	NA	NA	NA	NA	NA	NA	NA	NA	NA	NA	NA	NA	NA	NA	NA
1667	Xpert MTB-RIF Assay G4	578	negative	0	0	0	0	0	NA	NA	NA	NA	NA	NA	NA	NA	NA	NA	NA	NA	NA	NA	NA	NA
1668	Xpert MTB-RIF Assay G4	578	negative	0	0	0	0	0	NA	NA	NA	NA	NA	NA	NA	NA	NA	NA	NA	NA	NA	NA	NA	NA
1669	Xpert MTB-RIF Assay G4	578	negative	0	0	0	0	0	NA	NA	NA	NA	NA	NA	NA	NA	NA	NA	NA	NA	NA	NA	NA	NA
1670	Xpert MTB-RIF Assay G4	579	negative	0	0	0	0	0	NA	NA	NA	NA	NA	NA	NA	NA	NA	NA	NA	NA	NA	NA	NA	NA
1671	Xpert MTB-RIF Assay G4	579	negative	0	0	0	0	0	NA	NA	NA	NA	NA	NA	NA	NA	NA	NA	NA	NA	NA	NA	NA	NA
1672	Xpert MTB-RIF Assay G4	579	negative	0	0	0	0	0	NA	NA	NA	NA	NA	NA	NA	NA	NA	NA	NA	NA	NA	NA	NA	NA
1673	Xpert MTB-RIF Assay G4	580	negative	0	0	0	0	0	NA	NA	NA	NA	NA	NA	NA	NA	NA	NA	NA	NA	NA	NA	NA	NA
1674	Xpert MTB-RIF Assay G4	580	negative	0	0	0	0	0	NA	NA	NA	NA	NA	NA	NA	NA	NA	NA	NA	NA	NA	NA	NA	NA
1675	Xpert MTB-RIF Assay G4	580	negative	0	0	0	0	0	NA	NA	NA	NA	NA	NA	NA	NA	NA	NA	NA	NA	NA	NA	NA	NA
1676	Xpert MTB-RIF Assay G4	581	negative	0	0	0	0	0	NA	NA	NA	NA	NA	NA	NA	NA	NA	NA	NA	NA	NA	NA	NA	NA
1677	Xpert MTB-RIF Assay G4	581	negative	0	0	0	0	0	NA	NA	NA	NA	NA	NA	NA	NA	NA	NA	NA	NA	NA	NA	NA	NA
1678	Xpert MTB-RIF Assay G4	581	negative	0	0	0	0	0	NA	NA	NA	NA	NA	NA	NA	NA	NA	NA	NA	NA	NA	NA	NA	NA
1679	Xpert MTB-RIF Assay G4	582	negative	0	0	0	0	0	NA	NA	NA	NA	NA	NA	NA	NA	NA	NA	NA	NA	NA	NA	NA	NA
1680	Xpert MTB-RIF Assay G4	582	negative	0	0	0	0	0	NA	NA	NA	NA	NA	NA	NA	NA	NA	NA	NA	NA	NA	NA	NA	NA
1681	Xpert MTB-RIF Assay G4	582	negative	0	0	0	0	0	NA	NA	NA	NA	NA	NA	NA	NA	NA	NA	NA	NA	NA	NA	NA	NA
1682	Xpert MTB-RIF Assay G4	583	negative	0	0	0	0	0	NA	NA	NA	NA	NA	NA	NA	NA	NA	NA	NA	NA	NA	NA	NA	NA
1683	Xpert MTB-RIF Assay G4	583	negative	0	0	0	0	0	NA	NA	NA	NA	NA	NA	NA	NA	NA	NA	NA	NA	NA	NA	NA	NA
1684	Xpert MTB-RIF Assay G4	583	negative	0	0	0	0	0	NA	NA	NA	NA	NA	NA	NA	NA	NA	NA	NA	NA	NA	NA	NA	NA
1685	Xpert MTB-RIF Assay G4	584	positive	26.7	27.5	27.1	27.8	28.6	NA	NA	NA	NA	NA	positive	24.3	25.3	24.8	25.2	25.9	NA	NA	NA	NA	NA
1686	Xpert MTB-RIF Assay G4	584	positive	26.7	27.5	27.1	27.8	28.6	NA	NA	NA	NA	NA	negative	0	0	0	0	0	NA	NA	NA	NA	NA
1687	Xpert MTB-RIF Assay G4	584	positive	26.7	27.5	27.1	27.8	28.6	NA	NA	NA	NA	NA	negative	0	0	0	0	0	NA	NA	NA	NA	NA
1688	Xpert MTB-RIF Assay G4	585	positive	28.8	29.3	28.8	29.8	30.7	NA	NA	NA	NA	NA	positive	25.8	26.8	26.1	26.7	27.3	NA	NA	NA	NA	NA
1689	Xpert MTB-RIF Assay G4	585	positive	28.8	29.3	28.8	29.8	30.7	NA	NA	NA	NA	NA	negative	0	0	0	0	0	NA	NA	NA	NA	NA
1690	Xpert MTB-RIF Assay G4	585	positive	28.8	29.3	28.8	29.8	30.7	NA	NA	NA	NA	NA	negative	0	0	0	0	0	NA	NA	NA	NA	NA
1691	Xpert MTB-RIF Assay G4	586	negative	0	0	0	0	0	NA	NA	NA	NA	NA	NA	NA	NA	NA	NA	NA	NA	NA	NA	NA	NA
1692	Xpert MTB-RIF Assay G4	586	negative	0	0	0	0	0	NA	NA	NA	NA	NA	NA	NA	NA	NA	NA	NA	NA	NA	NA	NA	NA
1693	Xpert MTB-RIF Assay G4	587	negative	0	0	0	0	0	NA	NA	NA	NA	NA	NA	NA	NA	NA	NA	NA	NA	NA	NA	NA	NA
1694	Xpert MTB-RIF Assay G4	587	negative	0	0	0	0	0	NA	NA	NA	NA	NA	NA	NA	NA	NA	NA	NA	NA	NA	NA	NA	NA
1695	Xpert MTB-RIF Assay G4	587	negative	0	0	0	0	0	NA	NA	NA	NA	NA	NA	NA	NA	NA	NA	NA	NA	NA	NA	NA	NA
1696	Xpert MTB-RIF Assay G4	588	negative	0	0	0	0	0	NA	NA	NA	NA	NA	NA	NA	NA	NA	NA	NA	NA	NA	NA	NA	NA
1697	Xpert MTB-RIF Assay G4	588	negative	0	0	0	0	0	NA	NA	NA	NA	NA	NA	NA	NA	NA	NA	NA	NA	NA	NA	NA	NA
1698	Xpert MTB-RIF Assay G4	588	negative	0	0	0	0	0	NA	NA	NA	NA	NA	NA	NA	NA	NA	NA	NA	NA	NA	NA	NA	NA
1699	Xpert MTB-RIF Assay G4	589	positive	21.3	22.4	21.8	22.2	22.9	NA	NA	NA	NA	NA	positive	13.2	14.5	14	14.3	15	NA	NA	NA	NA	NA
1700	Xpert MTB-RIF Assay G4	589	positive	21.3	22.4	21.8	22.2	22.9	NA	NA	NA	NA	NA	negative	0	0	0	0	0	NA	NA	NA	NA	NA
1701	Xpert MTB-RIF Assay G4	589	positive	21.3	22.4	21.8	22.2	22.9	NA	NA	NA	NA	NA	negative	0	0	0	0	0	NA	NA	NA	NA	NA
1702	Xpert MTB-RIF Assay G4	590	negative	0	0	0	0	0	NA	NA	NA	NA	NA	NA	NA	NA	NA	NA	NA	NA	NA	NA	NA	NA
1703	Xpert MTB-RIF Assay G4	590	negative	0	0	0	0	0	NA	NA	NA	NA	NA	NA	NA	NA	NA	NA	NA	NA	NA	NA	NA	NA
1704	Xpert MTB-RIF Assay G4	590	negative	0	0	0	0	0	NA	NA	NA	NA	NA	NA	NA	NA	NA	NA	NA	NA	NA	NA	NA	NA
1705	Xpert MTB-RIF Assay G4	591	positive	19.9	21.4	20.3	21.1	21.5	NA	NA	NA	NA	NA	negative	0	0	0	0	0	NA	NA	NA	NA	NA
1706	Xpert MTB-RIF Assay G4	591	positive	19.9	21.4	20.3	21.1	21.5	NA	NA	NA	NA	NA	positive	19.3	20.8	19.6	20.6	21.2	NA	NA	NA	NA	NA
1707	Xpert MTB-RIF Assay G4	591	positive	19.9	21.4	20.3	21.1	21.5	NA	NA	NA	NA	NA	negative	0	0	0	0	0	NA	NA	NA	NA	NA
1708	Xpert MTB-RIF Assay G4	592	negative	0	0	0	0	0	NA	NA	NA	NA	NA	NA	NA	NA	NA	NA	NA	NA	NA	NA	NA	NA
1709	Xpert MTB-RIF Assay G4	592	negative	0	0	0	0	0	NA	NA	NA	NA	NA	NA	NA	NA	NA	NA	NA	NA	NA	NA	NA	NA
1710	Xpert MTB-RIF Assay G4	592	negative	0	0	0	0	0	NA	NA	NA	NA	NA	NA	NA	NA	NA	NA	NA	NA	NA	NA	NA	NA
1711	Xpert MTB-RIF Assay G4	593	negative	0	0	0	0	0	NA	NA	NA	NA	NA	NA	NA	NA	NA	NA	NA	NA	NA	NA	NA	NA
1712	Xpert MTB-RIF Assay G4	593	negative	0	0	0	0	0	NA	NA	NA	NA	NA	NA	NA	NA	NA	NA	NA	NA	NA	NA	NA	NA
1713	Xpert MTB-RIF Assay G4	593	negative	0	0	0	0	0	NA	NA	NA	NA	NA	NA	NA	NA	NA	NA	NA	NA	NA	NA	NA	NA
1714	Xpert MTB-RIF Assay G4	594	negative	0	0	0	0	0	NA	NA	NA	NA	NA	NA	NA	NA	NA	NA	NA	NA	NA	NA	NA	NA
1715	Xpert MTB-RIF Assay G4	594	negative	0	0	0	0	0	NA	NA	NA	NA	NA	NA	NA	NA	NA	NA	NA	NA	NA	NA	NA	NA
1716	Xpert MTB-RIF Assay G4	594	negative	0	0	0	0	0	NA	NA	NA	NA	NA	NA	NA	NA	NA	NA	NA	NA	NA	NA	NA	NA
1717	Xpert MTB-RIF Assay G4	595	negative	0	0	0	0	0	NA	NA	NA	NA	NA	NA	NA	NA	NA	NA	NA	NA	NA	NA	NA	NA
1718	Xpert MTB-RIF Assay G4	595	negative	0	0	0	0	0	NA	NA	NA	NA	NA	NA	NA	NA	NA	NA	NA	NA	NA	NA	NA	NA
1719	Xpert MTB-RIF Assay G4	595	negative	0	0	0	0	0	NA	NA	NA	NA	NA	NA	NA	NA	NA	NA	NA	NA	NA	NA	NA	NA
1720	Xpert MTB-RIF Assay G4	596	negative	0	0	0	0	0	NA	NA	NA	NA	NA	NA	NA	NA	NA	NA	NA	NA	NA	NA	NA	NA
1721	Xpert MTB-RIF Assay G4	596	negative	0	0	0	0	0	NA	NA	NA	NA	NA	NA	NA	NA	NA	NA	NA	NA	NA	NA	NA	NA
1722	Xpert MTB-RIF Assay G4	596	negative	0	0	0	0	0	NA	NA	NA	NA	NA	NA	NA	NA	NA	NA	NA	NA	NA	NA	NA	NA
1723	Xpert MTB-RIF Assay G4	597	negative	0	0	0	0	0	NA	NA	NA	NA	NA	NA	NA	NA	NA	NA	NA	NA	NA	NA	NA	NA
1724	Xpert MTB-RIF Assay G4	597	negative	0	0	0	0	0	NA	NA	NA	NA	NA	NA	NA	NA	NA	NA	NA	NA	NA	NA	NA	NA
1725	Xpert MTB-RIF Assay G4	597	negative	0	0	0	0	0	NA	NA	NA	NA	NA	NA	NA	NA	NA	NA	NA	NA	NA	NA	NA	NA
1726	Xpert MTB-RIF Assay G4	598	negative	0	0	0	0	0	NA	NA	NA	NA	NA	NA	NA	NA	NA	NA	NA	NA	NA	NA	NA	NA
1727	Xpert MTB-RIF Assay G4	598	negative	0	0	0	0	0	NA	NA	NA	NA	NA	NA	NA	NA	NA	NA	NA	NA	NA	NA	NA	NA
1728	Xpert MTB-RIF Assay G4	598	negative	0	0	0	0	0	NA	NA	NA	NA	NA	NA	NA	NA	NA	NA	NA	NA	NA	NA	NA	NA
1729	Xpert MTB-RIF Assay G4	599	negative	0	0	0	0	0	NA	NA	NA	NA	NA	NA	NA	NA	NA	NA	NA	NA	NA	NA	NA	NA
1730	Xpert MTB-RIF Assay G4	599	negative	0	0	0	0	0	NA	NA	NA	NA	NA	NA	NA	NA	NA	NA	NA	NA	NA	NA	NA	NA
1731	Xpert MTB-RIF Assay G4	599	negative	0	0	0	0	0	NA	NA	NA	NA	NA	NA	NA	NA	NA	NA	NA	NA	NA	NA	NA	NA
1732	Xpert MTB-RIF Assay G4	600	positive	33.7	33.1	32.9	35.8	37.4	NA	NA	NA	NA	NA	negative	0	0	0	0	0	NA	NA	NA	NA	NA
1733	Xpert MTB-RIF Assay G4	600	positive	33.7	33.1	32.9	35.8	37.4	NA	NA	NA	NA	NA	positive	33.5	33.1	32.9	35.2	37	NA	NA	NA	NA	NA
1734	Xpert MTB-RIF Assay G4	600	positive	33.7	33.1	32.9	35.8	37.4	NA	NA	NA	NA	NA	negative	0	0	0	0	0	NA	NA	NA	NA	NA
1735	Xpert MTB-RIF Assay G4	601	negative	0	0	0	0	0	NA	NA	NA	NA	NA	NA	NA	NA	NA	NA	NA	NA	NA	NA	NA	NA
1736	Xpert MTB-RIF Assay G4	601	negative	0	0	0	0	0	NA	NA	NA	NA	NA	NA	NA	NA	NA	NA	NA	NA	NA	NA	NA	NA
1737	Xpert MTB-RIF Assay G4	601	negative	0	0	0	0	0	NA	NA	NA	NA	NA	NA	NA	NA	NA	NA	NA	NA	NA	NA	NA	NA
1738	Xpert MTB-RIF Assay G4	602	negative	0	0	0	0	0	NA	NA	NA	NA	NA	NA	NA	NA	NA	NA	NA	NA	NA	NA	NA	NA
1739	Xpert MTB-RIF Assay G4	602	negative	0	0	0	0	0	NA	NA	NA	NA	NA	NA	NA	NA	NA	NA	NA	NA	NA	NA	NA	NA
1740	Xpert MTB-RIF Assay G4	602	negative	0	0	0	0	0	NA	NA	NA	NA	NA	NA	NA	NA	NA	NA	NA	NA	NA	NA	NA	NA
1741	Xpert MTB-RIF Assay G4	603	negative	0	0	0	0	0	NA	NA	NA	NA	NA	NA	NA	NA	NA	NA	NA	NA	NA	NA	NA	NA
1742	Xpert MTB-RIF Assay G4	603	negative	0	0	0	0	0	NA	NA	NA	NA	NA	NA	NA	NA	NA	NA	NA	NA	NA	NA	NA	NA
1743	Xpert MTB-RIF Assay G4	603	negative	0	0	0	0	0	NA	NA	NA	NA	NA	NA	NA	NA	NA	NA	NA	NA	NA	NA	NA	NA
1744	Xpert MTB-RIF Assay G4	604	negative	0	0	0	0	0	NA	NA	NA	NA	NA	NA	NA	NA	NA	NA	NA	NA	NA	NA	NA	NA
1745	Xpert MTB-RIF Assay G4	604	negative	0	0	0	0	0	NA	NA	NA	NA	NA	NA	NA	NA	NA	NA	NA	NA	NA	NA	NA	NA
1746	Xpert MTB-RIF Assay G4	605	negative	0	0	0	0	0	NA	NA	NA	NA	NA	NA	NA	NA	NA	NA	NA	NA	NA	NA	NA	NA
1747	Xpert MTB-RIF Assay G4	605	negative	0	0	0	0	0	NA	NA	NA	NA	NA	NA	NA	NA	NA	NA	NA	NA	NA	NA	NA	NA
1748	Xpert MTB-RIF Assay G4	605	negative	0	0	0	0	0	NA	NA	NA	NA	NA	NA	NA	NA	NA	NA	NA	NA	NA	NA	NA	NA
1749	Xpert MTB-RIF Assay G4	606	negative	0	0	0	0	0	NA	NA	NA	NA	NA	NA	NA	NA	NA	NA	NA	NA	NA	NA	NA	NA
1750	Xpert MTB-RIF Assay G4	606	negative	0	0	0	0	0	NA	NA	NA	NA	NA	NA	NA	NA	NA	NA	NA	NA	NA	NA	NA	NA
1751	Xpert MTB-RIF Assay G4	606	negative	0	0	0	0	0	NA	NA	NA	NA	NA	NA	NA	NA	NA	NA	NA	NA	NA	NA	NA	NA
1752	Xpert MTB-RIF Assay G4	607	negative	0	0	0	0	0	NA	NA	NA	NA	NA	NA	NA	NA	NA	NA	NA	NA	NA	NA	NA	NA
1753	Xpert MTB-RIF Assay G4	607	negative	0	0	0	0	0	NA	NA	NA	NA	NA	NA	NA	NA	NA	NA	NA	NA	NA	NA	NA	NA
1754	Xpert MTB-RIF Assay G4	607	negative	0	0	0	0	0	NA	NA	NA	NA	NA	NA	NA	NA	NA	NA	NA	NA	NA	NA	NA	NA
1755	Xpert MTB-RIF Assay G4	608	negative	0	0	0	0	0	NA	NA	NA	NA	NA	NA	NA	NA	NA	NA	NA	NA	NA	NA	NA	NA
1756	Xpert MTB-RIF Assay G4	608	negative	0	0	0	0	0	NA	NA	NA	NA	NA	NA	NA	NA	NA	NA	NA	NA	NA	NA	NA	NA
1757	Xpert MTB-RIF Assay G4	608	negative	0	0	0	0	0	NA	NA	NA	NA	NA	NA	NA	NA	NA	NA	NA	NA	NA	NA	NA	NA
1758	Xpert MTB-RIF Assay G4	609	negative	0	0	0	0	0	NA	NA	NA	NA	NA	NA	NA	NA	NA	NA	NA	NA	NA	NA	NA	NA
1759	Xpert MTB-RIF Assay G4	609	negative	0	0	0	0	0	NA	NA	NA	NA	NA	NA	NA	NA	NA	NA	NA	NA	NA	NA	NA	NA
1760	Xpert MTB-RIF Assay G4	609	negative	0	0	0	0	0	NA	NA	NA	NA	NA	NA	NA	NA	NA	NA	NA	NA	NA	NA	NA	NA
1761	Xpert MTB-RIF Assay G4	610	negative	0	0	0	0	0	NA	NA	NA	NA	NA	NA	NA	NA	NA	NA	NA	NA	NA	NA	NA	NA
1762	Xpert MTB-RIF Assay G4	610	negative	0	0	0	0	0	NA	NA	NA	NA	NA	NA	NA	NA	NA	NA	NA	NA	NA	NA	NA	NA
1763	Xpert MTB-RIF Assay G4	610	negative	0	0	0	0	0	NA	NA	NA	NA	NA	NA	NA	NA	NA	NA	NA	NA	NA	NA	NA	NA
1764	Xpert MTB-RIF Assay G4	611	negative	0	0	0	0	0	NA	NA	NA	NA	NA	NA	NA	NA	NA	NA	NA	NA	NA	NA	NA	NA
1765	Xpert MTB-RIF Assay G4	611	negative	0	0	0	0	0	NA	NA	NA	NA	NA	NA	NA	NA	NA	NA	NA	NA	NA	NA	NA	NA
1766	Xpert MTB-RIF Assay G4	611	negative	0	0	0	0	0	NA	NA	NA	NA	NA	NA	NA	NA	NA	NA	NA	NA	NA	NA	NA	NA
1767	Xpert MTB-RIF Assay G4	612	negative	0	0	0	0	0	NA	NA	NA	NA	NA	NA	NA	NA	NA	NA	NA	NA	NA	NA	NA	NA
1768	Xpert MTB-RIF Assay G4	612	negative	0	0	0	0	0	NA	NA	NA	NA	NA	NA	NA	NA	NA	NA	NA	NA	NA	NA	NA	NA
1769	Xpert MTB-RIF Assay G4	612	negative	0	0	0	0	0	NA	NA	NA	NA	NA	NA	NA	NA	NA	NA	NA	NA	NA	NA	NA	NA
1770	Xpert MTB-RIF Assay G4	613	positive	31.8	30.9	31.1	32.6	34.3	NA	NA	NA	NA	NA	negative	0	0	0	0	0	NA	NA	NA	NA	NA
1771	Xpert MTB-RIF Assay G4	613	positive	31.8	30.9	31.1	32.6	34.3	NA	NA	NA	NA	NA	positive	33.9	32.6	33	34.6	36.1	NA	NA	NA	NA	NA
1772	Xpert MTB-RIF Assay G4	613	positive	31.8	30.9	31.1	32.6	34.3	NA	NA	NA	NA	NA	negative	0	0	0	0	0	NA	NA	NA	NA	NA
1773	Xpert MTB-RIF Assay G4	614	negative	0	0	0	0	0	NA	NA	NA	NA	NA	NA	NA	NA	NA	NA	NA	NA	NA	NA	NA	NA
1774	Xpert MTB-RIF Assay G4	614	negative	0	0	0	0	0	NA	NA	NA	NA	NA	NA	NA	NA	NA	NA	NA	NA	NA	NA	NA	NA
1775	Xpert MTB-RIF Assay G4	614	negative	0	0	0	0	0	NA	NA	NA	NA	NA	NA	NA	NA	NA	NA	NA	NA	NA	NA	NA	NA
1776	Xpert MTB-RIF Assay G4	615	negative	0	0	0	0	0	NA	NA	NA	NA	NA	NA	NA	NA	NA	NA	NA	NA	NA	NA	NA	NA
1777	Xpert MTB-RIF Assay G4	615	negative	0	0	0	0	0	NA	NA	NA	NA	NA	NA	NA	NA	NA	NA	NA	NA	NA	NA	NA	NA
1778	Xpert MTB-RIF Assay G4	616	negative	0	0	0	0	0	NA	NA	NA	NA	NA	NA	NA	NA	NA	NA	NA	NA	NA	NA	NA	NA
1779	Xpert MTB-RIF Assay G4	616	negative	0	0	0	0	0	NA	NA	NA	NA	NA	NA	NA	NA	NA	NA	NA	NA	NA	NA	NA	NA
1780	Xpert MTB-RIF Assay G4	616	negative	0	0	0	0	0	NA	NA	NA	NA	NA	NA	NA	NA	NA	NA	NA	NA	NA	NA	NA	NA
1781	Xpert MTB-RIF Assay G4	617	positive	28.7	29.3	28.5	29.7	30.5	NA	NA	NA	NA	NA	negative	0	0	0	0	0	NA	NA	NA	NA	NA
1782	Xpert MTB-RIF Assay G4	617	positive	28.7	29.3	28.5	29.7	30.5	NA	NA	NA	NA	NA	negative	0	0	0	0	0	NA	NA	NA	NA	NA
1783	Xpert MTB-RIF Assay G4	617	positive	28.7	29.3	28.5	29.7	30.5	NA	NA	NA	NA	NA	positive	30.8	31.4	31	32.1	33.5	NA	NA	NA	NA	NA
1784	Xpert MTB-RIF Assay G4	618	negative	0	0	0	0	0	NA	NA	NA	NA	NA	NA	NA	NA	NA	NA	NA	NA	NA	NA	NA	NA
1785	Xpert MTB-RIF Assay G4	618	negative	0	0	0	0	0	NA	NA	NA	NA	NA	NA	NA	NA	NA	NA	NA	NA	NA	NA	NA	NA
1786	Xpert MTB-RIF Assay G4	618	negative	0	0	0	0	0	NA	NA	NA	NA	NA	NA	NA	NA	NA	NA	NA	NA	NA	NA	NA	NA
1787	Xpert MTB-RIF Assay G4	619	negative	0	0	0	0	0	NA	NA	NA	NA	NA	NA	NA	NA	NA	NA	NA	NA	NA	NA	NA	NA
1788	Xpert MTB-RIF Assay G4	619	negative	0	0	0	0	0	NA	NA	NA	NA	NA	NA	NA	NA	NA	NA	NA	NA	NA	NA	NA	NA
1789	Xpert MTB-RIF Assay G4	619	negative	0	0	0	0	0	NA	NA	NA	NA	NA	NA	NA	NA	NA	NA	NA	NA	NA	NA	NA	NA
1790	Xpert MTB-RIF Assay G4	620	negative	0	0	0	0	0	NA	NA	NA	NA	NA	NA	NA	NA	NA	NA	NA	NA	NA	NA	NA	NA
1791	Xpert MTB-RIF Assay G4	620	negative	0	0	0	0	0	NA	NA	NA	NA	NA	NA	NA	NA	NA	NA	NA	NA	NA	NA	NA	NA
1792	Xpert MTB-RIF Assay G4	620	negative	0	0	0	0	0	NA	NA	NA	NA	NA	NA	NA	NA	NA	NA	NA	NA	NA	NA	NA	NA
1793	Xpert MTB-RIF Assay G4	621	negative	0	0	0	0	0	NA	NA	NA	NA	NA	NA	NA	NA	NA	NA	NA	NA	NA	NA	NA	NA
1794	Xpert MTB-RIF Assay G4	621	negative	0	0	0	0	0	NA	NA	NA	NA	NA	NA	NA	NA	NA	NA	NA	NA	NA	NA	NA	NA
1795	Xpert MTB-RIF Assay G4	621	negative	0	0	0	0	0	NA	NA	NA	NA	NA	NA	NA	NA	NA	NA	NA	NA	NA	NA	NA	NA
1796	Xpert MTB-RIF Assay G4	622	negative	0	0	0	0	0	NA	NA	NA	NA	NA	NA	NA	NA	NA	NA	NA	NA	NA	NA	NA	NA
1797	Xpert MTB-RIF Assay G4	622	negative	0	0	0	0	0	NA	NA	NA	NA	NA	NA	NA	NA	NA	NA	NA	NA	NA	NA	NA	NA
1798	Xpert MTB-RIF Assay G4	622	negative	0	0	0	0	0	NA	NA	NA	NA	NA	NA	NA	NA	NA	NA	NA	NA	NA	NA	NA	NA
1799	Xpert MTB-RIF Assay G4	623	negative	0	0	0	0	0	NA	NA	NA	NA	NA	NA	NA	NA	NA	NA	NA	NA	NA	NA	NA	NA
1800	Xpert MTB-RIF Assay G4	623	negative	0	0	0	0	0	NA	NA	NA	NA	NA	NA	NA	NA	NA	NA	NA	NA	NA	NA	NA	NA
1801	Xpert MTB-RIF Assay G4	623	negative	0	0	0	0	0	NA	NA	NA	NA	NA	NA	NA	NA	NA	NA	NA	NA	NA	NA	NA	NA
1802	Xpert MTB-RIF Assay G4	624	negative	0	0	0	0	0	NA	NA	NA	NA	NA	NA	NA	NA	NA	NA	NA	NA	NA	NA	NA	NA
1803	Xpert MTB-RIF Assay G4	624	negative	0	0	0	0	0	NA	NA	NA	NA	NA	NA	NA	NA	NA	NA	NA	NA	NA	NA	NA	NA
1804	Xpert MTB-RIF Assay G4	624	negative	0	0	0	0	0	NA	NA	NA	NA	NA	NA	NA	NA	NA	NA	NA	NA	NA	NA	NA	NA
1805	Xpert MTB-RIF Assay G4	625	negative	0	0	0	0	0	NA	NA	NA	NA	NA	NA	NA	NA	NA	NA	NA	NA	NA	NA	NA	NA
1806	Xpert MTB-RIF Assay G4	625	negative	0	0	0	0	0	NA	NA	NA	NA	NA	NA	NA	NA	NA	NA	NA	NA	NA	NA	NA	NA
1807	Xpert MTB-RIF Assay G4	625	negative	0	0	0	0	0	NA	NA	NA	NA	NA	NA	NA	NA	NA	NA	NA	NA	NA	NA	NA	NA
1808	Xpert MTB-RIF Assay G4	626	negative	0	0	0	0	0	NA	NA	NA	NA	NA	NA	NA	NA	NA	NA	NA	NA	NA	NA	NA	NA
1809	Xpert MTB-RIF Assay G4	626	negative	0	0	0	0	0	NA	NA	NA	NA	NA	NA	NA	NA	NA	NA	NA	NA	NA	NA	NA	NA
1810	Xpert MTB-RIF Assay G4	627	negative	0	0	0	0	0	NA	NA	NA	NA	NA	NA	NA	NA	NA	NA	NA	NA	NA	NA	NA	NA
1811	Xpert MTB-RIF Assay G4	627	negative	0	0	0	0	0	NA	NA	NA	NA	NA	NA	NA	NA	NA	NA	NA	NA	NA	NA	NA	NA
1812	Xpert MTB-RIF Assay G4	628	negative	0	0	0	0	0	NA	NA	NA	NA	NA	NA	NA	NA	NA	NA	NA	NA	NA	NA	NA	NA
1813	Xpert MTB-RIF Assay G4	628	negative	0	0	0	0	0	NA	NA	NA	NA	NA	NA	NA	NA	NA	NA	NA	NA	NA	NA	NA	NA
1814	Xpert MTB-RIF Assay G4	629	negative	0	0	0	0	0	NA	NA	NA	NA	NA	NA	NA	NA	NA	NA	NA	NA	NA	NA	NA	NA
1815	Xpert MTB-RIF Assay G4	629	negative	0	0	0	0	0	NA	NA	NA	NA	NA	NA	NA	NA	NA	NA	NA	NA	NA	NA	NA	NA
1816	Xpert MTB-RIF Assay G4	629	negative	0	0	0	0	0	NA	NA	NA	NA	NA	NA	NA	NA	NA	NA	NA	NA	NA	NA	NA	NA
1817	Xpert MTB-RIF Assay G4	630	negative	0	0	0	0	0	NA	NA	NA	NA	NA	NA	NA	NA	NA	NA	NA	NA	NA	NA	NA	NA
1818	Xpert MTB-RIF Assay G4	630	negative	0	0	0	0	0	NA	NA	NA	NA	NA	NA	NA	NA	NA	NA	NA	NA	NA	NA	NA	NA
1819	Xpert MTB-RIF Assay G4	630	negative	0	0	0	0	0	NA	NA	NA	NA	NA	NA	NA	NA	NA	NA	NA	NA	NA	NA	NA	NA
1820	Xpert MTB-RIF Assay G4	631	negative	0	0	0	0	0	NA	NA	NA	NA	NA	NA	NA	NA	NA	NA	NA	NA	NA	NA	NA	NA
1821	Xpert MTB-RIF Assay G4	631	negative	0	0	0	0	0	NA	NA	NA	NA	NA	NA	NA	NA	NA	NA	NA	NA	NA	NA	NA	NA
1822	Xpert MTB-RIF Assay G4	631	negative	0	0	0	0	0	NA	NA	NA	NA	NA	NA	NA	NA	NA	NA	NA	NA	NA	NA	NA	NA
1823	Xpert MTB-RIF Assay G4	632	positive	32.4	31.6	31.7	33.4	34.9	NA	NA	NA	NA	NA	negative	0	0	0	0	0	NA	NA	NA	NA	NA
1824	Xpert MTB-RIF Assay G4	632	positive	32.4	31.6	31.7	33.4	34.9	NA	NA	NA	NA	NA	positive	27.6	28.4	28	28.9	29.4	NA	NA	NA	NA	NA
1825	Xpert MTB-RIF Assay G4	632	positive	32.4	31.6	31.7	33.4	34.9	NA	NA	NA	NA	NA	negative	0	0	0	0	0	NA	NA	NA	NA	NA
1826	Xpert MTB-RIF Assay G4	633	negative	0	0	0	0	0	NA	NA	NA	NA	NA	NA	NA	NA	NA	NA	NA	NA	NA	NA	NA	NA
1827	Xpert MTB-RIF Assay G4	633	negative	0	0	0	0	0	NA	NA	NA	NA	NA	NA	NA	NA	NA	NA	NA	NA	NA	NA	NA	NA
1828	Xpert MTB-RIF Assay G4	633	negative	0	0	0	0	0	NA	NA	NA	NA	NA	NA	NA	NA	NA	NA	NA	NA	NA	NA	NA	NA
1829	Xpert MTB-RIF Assay G4	634	negative	0	0	0	0	0	NA	NA	NA	NA	NA	NA	NA	NA	NA	NA	NA	NA	NA	NA	NA	NA
1830	Xpert MTB-RIF Assay G4	634	negative	0	0	0	0	0	NA	NA	NA	NA	NA	NA	NA	NA	NA	NA	NA	NA	NA	NA	NA	NA
1831	Xpert MTB-RIF Assay G4	634	negative	0	0	0	0	0	NA	NA	NA	NA	NA	NA	NA	NA	NA	NA	NA	NA	NA	NA	NA	NA
1832	Xpert MTB-RIF Assay G4	635	negative	0	0	0	0	0	NA	NA	NA	NA	NA	NA	NA	NA	NA	NA	NA	NA	NA	NA	NA	NA
1833	Xpert MTB-RIF Assay G4	635	negative	0	0	0	0	0	NA	NA	NA	NA	NA	NA	NA	NA	NA	NA	NA	NA	NA	NA	NA	NA
1834	Xpert MTB-RIF Assay G4	636	negative	0	0	0	0	0	NA	NA	NA	NA	NA	NA	NA	NA	NA	NA	NA	NA	NA	NA	NA	NA
1835	Xpert MTB-RIF Assay G4	636	negative	0	0	0	0	0	NA	NA	NA	NA	NA	NA	NA	NA	NA	NA	NA	NA	NA	NA	NA	NA
1836	Xpert MTB-RIF Assay G4	636	negative	0	0	0	0	0	NA	NA	NA	NA	NA	NA	NA	NA	NA	NA	NA	NA	NA	NA	NA	NA
1837	Xpert MTB-RIF Assay G4	637	negative	0	0	0	0	0	NA	NA	NA	NA	NA	NA	NA	NA	NA	NA	NA	NA	NA	NA	NA	NA
1838	Xpert MTB-RIF Assay G4	637	negative	0	0	0	0	0	NA	NA	NA	NA	NA	NA	NA	NA	NA	NA	NA	NA	NA	NA	NA	NA
1839	Xpert MTB-RIF Assay G4	637	negative	0	0	0	0	0	NA	NA	NA	NA	NA	NA	NA	NA	NA	NA	NA	NA	NA	NA	NA	NA
1840	Xpert MTB-RIF Assay G4	638	negative	0	0	0	0	0	NA	NA	NA	NA	NA	NA	NA	NA	NA	NA	NA	NA	NA	NA	NA	NA
1841	Xpert MTB-RIF Assay G4	638	negative	0	0	0	0	0	NA	NA	NA	NA	NA	NA	NA	NA	NA	NA	NA	NA	NA	NA	NA	NA
1842	Xpert MTB-RIF Assay G4	638	negative	0	0	0	0	0	NA	NA	NA	NA	NA	NA	NA	NA	NA	NA	NA	NA	NA	NA	NA	NA
1843	Xpert MTB-RIF Assay G4	639	negative	0	0	0	0	0	NA	NA	NA	NA	NA	NA	NA	NA	NA	NA	NA	NA	NA	NA	NA	NA
1844	Xpert MTB-RIF Assay G4	639	negative	0	0	0	0	0	NA	NA	NA	NA	NA	NA	NA	NA	NA	NA	NA	NA	NA	NA	NA	NA
1845	Xpert MTB-RIF Assay G4	640	negative	0	0	0	0	0	NA	NA	NA	NA	NA	NA	NA	NA	NA	NA	NA	NA	NA	NA	NA	NA
1846	Xpert MTB-RIF Assay G4	640	negative	0	0	0	0	0	NA	NA	NA	NA	NA	NA	NA	NA	NA	NA	NA	NA	NA	NA	NA	NA
1847	Xpert MTB-RIF Assay G4	641	negative	0	0	0	0	0	NA	NA	NA	NA	NA	NA	NA	NA	NA	NA	NA	NA	NA	NA	NA	NA
1848	Xpert MTB-RIF Assay G4	641	negative	0	0	0	0	0	NA	NA	NA	NA	NA	NA	NA	NA	NA	NA	NA	NA	NA	NA	NA	NA
1849	Xpert MTB-RIF Assay G4	641	negative	0	0	0	0	0	NA	NA	NA	NA	NA	NA	NA	NA	NA	NA	NA	NA	NA	NA	NA	NA
1850	Xpert MTB-RIF Assay G4	642	negative	0	0	0	0	0	NA	NA	NA	NA	NA	NA	NA	NA	NA	NA	NA	NA	NA	NA	NA	NA
1851	Xpert MTB-RIF Assay G4	642	negative	0	0	0	0	0	NA	NA	NA	NA	NA	NA	NA	NA	NA	NA	NA	NA	NA	NA	NA	NA
1852	Xpert MTB-RIF Assay G4	642	negative	0	0	0	0	0	NA	NA	NA	NA	NA	NA	NA	NA	NA	NA	NA	NA	NA	NA	NA	NA
1853	Xpert MTB-RIF Assay G4	643	negative	0	0	0	0	0	NA	NA	NA	NA	NA	NA	NA	NA	NA	NA	NA	NA	NA	NA	NA	NA
1854	Xpert MTB-RIF Assay G4	643	negative	0	0	0	0	0	NA	NA	NA	NA	NA	NA	NA	NA	NA	NA	NA	NA	NA	NA	NA	NA
1855	Xpert MTB-RIF Assay G4	643	negative	0	0	0	0	0	NA	NA	NA	NA	NA	NA	NA	NA	NA	NA	NA	NA	NA	NA	NA	NA
1856	Xpert MTB-RIF Assay G4	644	negative	0	0	0	0	0	NA	NA	NA	NA	NA	NA	NA	NA	NA	NA	NA	NA	NA	NA	NA	NA
1857	Xpert MTB-RIF Assay G4	644	negative	0	0	0	0	0	NA	NA	NA	NA	NA	NA	NA	NA	NA	NA	NA	NA	NA	NA	NA	NA
1858	Xpert MTB-RIF Assay G4	645	positive	17.6	19.2	17.8	18.7	19.3	NA	NA	NA	NA	NA	negative	0	0	0	0	0	NA	NA	NA	NA	NA
1859	Xpert MTB-RIF Assay G4	645	positive	17.6	19.2	17.8	18.7	19.3	NA	NA	NA	NA	NA	negative	0	0	0	0	0	NA	NA	NA	NA	NA
1860	Xpert MTB-RIF Assay G4	645	positive	17.6	19.2	17.8	18.7	19.3	NA	NA	NA	NA	NA	positive	16.2	17.5	16.5	17.2	17.8	NA	NA	NA	NA	NA
1861	Xpert MTB-RIF Assay G4	646	negative	0	0	0	0	0	NA	NA	NA	NA	NA	NA	NA	NA	NA	NA	NA	NA	NA	NA	NA	NA
1862	Xpert MTB-RIF Assay G4	646	negative	0	0	0	0	0	NA	NA	NA	NA	NA	NA	NA	NA	NA	NA	NA	NA	NA	NA	NA	NA
1863	Xpert MTB-RIF Assay G4	646	negative	0	0	0	0	0	NA	NA	NA	NA	NA	NA	NA	NA	NA	NA	NA	NA	NA	NA	NA	NA
1864	Xpert MTB-RIF Assay G4	647	negative	0	0	0	0	0	NA	NA	NA	NA	NA	NA	NA	NA	NA	NA	NA	NA	NA	NA	NA	NA
1865	Xpert MTB-RIF Assay G4	647	negative	0	0	0	0	0	NA	NA	NA	NA	NA	NA	NA	NA	NA	NA	NA	NA	NA	NA	NA	NA
1866	Xpert MTB-RIF Assay G4	648	negative	0	0	0	0	0	NA	NA	NA	NA	NA	NA	NA	NA	NA	NA	NA	NA	NA	NA	NA	NA
1867	Xpert MTB-RIF Assay G4	648	negative	0	0	0	0	0	NA	NA	NA	NA	NA	NA	NA	NA	NA	NA	NA	NA	NA	NA	NA	NA
1868	Xpert MTB-RIF Assay G4	648	negative	0	0	0	0	0	NA	NA	NA	NA	NA	NA	NA	NA	NA	NA	NA	NA	NA	NA	NA	NA
1869	Xpert MTB-RIF Assay G4	649	negative	0	0	0	0	0	NA	NA	NA	NA	NA	NA	NA	NA	NA	NA	NA	NA	NA	NA	NA	NA
1870	Xpert MTB-RIF Assay G4	649	negative	0	0	0	0	0	NA	NA	NA	NA	NA	NA	NA	NA	NA	NA	NA	NA	NA	NA	NA	NA
1871	Xpert MTB-RIF Assay G4	649	negative	0	0	0	0	0	NA	NA	NA	NA	NA	NA	NA	NA	NA	NA	NA	NA	NA	NA	NA	NA
1872	Xpert MTB-RIF Assay G4	650	positive	32	31.4	30.9	33.2	34.5	NA	NA	NA	NA	NA	negative	0	0	0	0	0	NA	NA	NA	NA	NA
1873	Xpert MTB-RIF Assay G4	650	positive	32	31.4	30.9	33.2	34.5	NA	NA	NA	NA	NA	positive	26.2	26.8	26.3	27.3	28.1	NA	NA	NA	NA	NA
1874	Xpert MTB-RIF Assay G4	650	positive	32	31.4	30.9	33.2	34.5	NA	NA	NA	NA	NA	negative	0	0	0	0	0	NA	NA	NA	NA	NA
1875	Xpert MTB-RIF Assay G4	651	negative	0	0	0	0	0	NA	NA	NA	NA	NA	NA	NA	NA	NA	NA	NA	NA	NA	NA	NA	NA
1876	Xpert MTB-RIF Assay G4	651	negative	0	0	0	0	0	NA	NA	NA	NA	NA	NA	NA	NA	NA	NA	NA	NA	NA	NA	NA	NA
1877	Xpert MTB-RIF Assay G4	652	negative	0	0	0	0	0	NA	NA	NA	NA	NA	NA	NA	NA	NA	NA	NA	NA	NA	NA	NA	NA
1878	Xpert MTB-RIF Assay G4	652	negative	0	0	0	0	0	NA	NA	NA	NA	NA	NA	NA	NA	NA	NA	NA	NA	NA	NA	NA	NA
1879	Xpert MTB-RIF Assay G4	652	negative	0	0	0	0	0	NA	NA	NA	NA	NA	NA	NA	NA	NA	NA	NA	NA	NA	NA	NA	NA
1880	Xpert MTB-RIF Assay G4	653	negative	0	0	0	0	0	NA	NA	NA	NA	NA	NA	NA	NA	NA	NA	NA	NA	NA	NA	NA	NA
1881	Xpert MTB-RIF Assay G4	653	negative	0	0	0	0	0	NA	NA	NA	NA	NA	NA	NA	NA	NA	NA	NA	NA	NA	NA	NA	NA
1882	Xpert MTB-RIF Assay G4	653	negative	0	0	0	0	0	NA	NA	NA	NA	NA	NA	NA	NA	NA	NA	NA	NA	NA	NA	NA	NA
1883	Xpert MTB-RIF Assay G4	654	negative	0	0	0	0	0	NA	NA	NA	NA	NA	NA	NA	NA	NA	NA	NA	NA	NA	NA	NA	NA
1884	Xpert MTB-RIF Assay G4	654	negative	0	0	0	0	0	NA	NA	NA	NA	NA	NA	NA	NA	NA	NA	NA	NA	NA	NA	NA	NA
1885	Xpert MTB-RIF Assay G4	655	negative	0	0	0	0	0	NA	NA	NA	NA	NA	NA	NA	NA	NA	NA	NA	NA	NA	NA	NA	NA
1886	Xpert MTB-RIF Assay G4	655	negative	0	0	0	0	0	NA	NA	NA	NA	NA	NA	NA	NA	NA	NA	NA	NA	NA	NA	NA	NA
1887	Xpert MTB-RIF Assay G4	655	negative	0	0	0	0	0	NA	NA	NA	NA	NA	NA	NA	NA	NA	NA	NA	NA	NA	NA	NA	NA
1888	Xpert MTB-RIF Assay G4	656	negative	0	0	0	0	0	NA	NA	NA	NA	NA	NA	NA	NA	NA	NA	NA	NA	NA	NA	NA	NA
1889	Xpert MTB-RIF Assay G4	656	negative	0	0	0	0	0	NA	NA	NA	NA	NA	NA	NA	NA	NA	NA	NA	NA	NA	NA	NA	NA
1890	Xpert MTB-RIF Assay G4	656	negative	0	0	0	0	0	NA	NA	NA	NA	NA	NA	NA	NA	NA	NA	NA	NA	NA	NA	NA	NA
1891	Xpert MTB-RIF Assay G4	657	negative	0	0	0	0	0	NA	NA	NA	NA	NA	NA	NA	NA	NA	NA	NA	NA	NA	NA	NA	NA
1892	Xpert MTB-RIF Assay G4	657	negative	0	0	0	0	0	NA	NA	NA	NA	NA	NA	NA	NA	NA	NA	NA	NA	NA	NA	NA	NA
1893	Xpert MTB-RIF Assay G4	657	negative	0	0	0	0	0	NA	NA	NA	NA	NA	NA	NA	NA	NA	NA	NA	NA	NA	NA	NA	NA
1894	Xpert MTB-RIF Assay G4	658	negative	0	0	0	0	0	NA	NA	NA	NA	NA	NA	NA	NA	NA	NA	NA	NA	NA	NA	NA	NA
1895	Xpert MTB-RIF Assay G4	658	negative	0	0	0	0	0	NA	NA	NA	NA	NA	NA	NA	NA	NA	NA	NA	NA	NA	NA	NA	NA
1896	Xpert MTB-RIF Assay G4	659	negative	0	0	0	0	0	NA	NA	NA	NA	NA	NA	NA	NA	NA	NA	NA	NA	NA	NA	NA	NA
1897	Xpert MTB-RIF Assay G4	659	negative	0	0	0	0	0	NA	NA	NA	NA	NA	NA	NA	NA	NA	NA	NA	NA	NA	NA	NA	NA
1898	Xpert MTB-RIF Assay G4	659	negative	0	0	0	0	0	NA	NA	NA	NA	NA	NA	NA	NA	NA	NA	NA	NA	NA	NA	NA	NA
1899	Xpert MTB-RIF Assay G4	660	negative	0	0	0	0	0	NA	NA	NA	NA	NA	NA	NA	NA	NA	NA	NA	NA	NA	NA	NA	NA
1900	Xpert MTB-RIF Assay G4	660	negative	0	0	0	0	0	NA	NA	NA	NA	NA	NA	NA	NA	NA	NA	NA	NA	NA	NA	NA	NA
1901	Xpert MTB-RIF Assay G4	661	negative	0	0	0	0	0	NA	NA	NA	NA	NA	NA	NA	NA	NA	NA	NA	NA	NA	NA	NA	NA
1902	Xpert MTB-RIF Assay G4	661	negative	0	0	0	0	0	NA	NA	NA	NA	NA	NA	NA	NA	NA	NA	NA	NA	NA	NA	NA	NA
1903	Xpert MTB-RIF Assay G4	662	negative	0	0	0	0	0	NA	NA	NA	NA	NA	NA	NA	NA	NA	NA	NA	NA	NA	NA	NA	NA
1904	Xpert MTB-RIF Assay G4	662	negative	0	0	0	0	0	NA	NA	NA	NA	NA	NA	NA	NA	NA	NA	NA	NA	NA	NA	NA	NA
1905	Xpert MTB-RIF Assay G4	662	negative	0	0	0	0	0	NA	NA	NA	NA	NA	NA	NA	NA	NA	NA	NA	NA	NA	NA	NA	NA
1906	Xpert MTB-RIF Assay G4	663	negative	0	0	0	0	0	NA	NA	NA	NA	NA	NA	NA	NA	NA	NA	NA	NA	NA	NA	NA	NA
1907	Xpert MTB-RIF Assay G4	663	negative	0	0	0	0	0	NA	NA	NA	NA	NA	NA	NA	NA	NA	NA	NA	NA	NA	NA	NA	NA
1908	Xpert MTB-RIF Assay G4	663	negative	0	0	0	0	0	NA	NA	NA	NA	NA	NA	NA	NA	NA	NA	NA	NA	NA	NA	NA	NA
1909	Xpert MTB-RIF Assay G4	664	negative	0	0	0	0	0	NA	NA	NA	NA	NA	NA	NA	NA	NA	NA	NA	NA	NA	NA	NA	NA
1910	Xpert MTB-RIF Assay G4	664	negative	0	0	0	0	0	NA	NA	NA	NA	NA	NA	NA	NA	NA	NA	NA	NA	NA	NA	NA	NA
1911	Xpert MTB-RIF Assay G4	665	negative	0	0	0	0	0	NA	NA	NA	NA	NA	NA	NA	NA	NA	NA	NA	NA	NA	NA	NA	NA
1912	Xpert MTB-RIF Assay G4	665	negative	0	0	0	0	0	NA	NA	NA	NA	NA	NA	NA	NA	NA	NA	NA	NA	NA	NA	NA	NA
1913	Xpert MTB-RIF Assay G4	665	negative	0	0	0	0	0	NA	NA	NA	NA	NA	NA	NA	NA	NA	NA	NA	NA	NA	NA	NA	NA
1914	Xpert MTB-RIF Assay G4	666	negative	0	0	0	0	0	NA	NA	NA	NA	NA	NA	NA	NA	NA	NA	NA	NA	NA	NA	NA	NA
1915	Xpert MTB-RIF Assay G4	666	negative	0	0	0	0	0	NA	NA	NA	NA	NA	NA	NA	NA	NA	NA	NA	NA	NA	NA	NA	NA
1916	Xpert MTB-RIF Assay G4	666	negative	0	0	0	0	0	NA	NA	NA	NA	NA	NA	NA	NA	NA	NA	NA	NA	NA	NA	NA	NA
1917	Xpert MTB-RIF Assay G4	667	negative	0	0	0	0	0	NA	NA	NA	NA	NA	NA	NA	NA	NA	NA	NA	NA	NA	NA	NA	NA
1918	Xpert MTB-RIF Assay G4	667	negative	0	0	0	0	0	NA	NA	NA	NA	NA	NA	NA	NA	NA	NA	NA	NA	NA	NA	NA	NA
1919	Xpert MTB-RIF Assay G4	668	negative	0	0	0	0	0	NA	NA	NA	NA	NA	NA	NA	NA	NA	NA	NA	NA	NA	NA	NA	NA
1920	Xpert MTB-RIF Assay G4	668	negative	0	0	0	0	0	NA	NA	NA	NA	NA	NA	NA	NA	NA	NA	NA	NA	NA	NA	NA	NA
1921	Xpert MTB-RIF Assay G4	668	negative	0	0	0	0	0	NA	NA	NA	NA	NA	NA	NA	NA	NA	NA	NA	NA	NA	NA	NA	NA
1922	Xpert MTB-RIF Assay G4	669	negative	0	0	0	0	0	NA	NA	NA	NA	NA	NA	NA	NA	NA	NA	NA	NA	NA	NA	NA	NA
1923	Xpert MTB-RIF Assay G4	669	negative	0	0	0	0	0	NA	NA	NA	NA	NA	NA	NA	NA	NA	NA	NA	NA	NA	NA	NA	NA
1924	Xpert MTB-RIF Assay G4	669	negative	0	0	0	0	0	NA	NA	NA	NA	NA	NA	NA	NA	NA	NA	NA	NA	NA	NA	NA	NA
1925	Xpert MTB-RIF Assay G4	670	negative	0	0	0	0	0	NA	NA	NA	NA	NA	NA	NA	NA	NA	NA	NA	NA	NA	NA	NA	NA
1926	Xpert MTB-RIF Assay G4	670	negative	0	0	0	0	0	NA	NA	NA	NA	NA	NA	NA	NA	NA	NA	NA	NA	NA	NA	NA	NA
1927	Xpert MTB-RIF Assay G4	670	negative	0	0	0	0	0	NA	NA	NA	NA	NA	NA	NA	NA	NA	NA	NA	NA	NA	NA	NA	NA
1928	Xpert MTB-RIF Assay G4	671	negative	0	0	0	0	0	NA	NA	NA	NA	NA	NA	NA	NA	NA	NA	NA	NA	NA	NA	NA	NA
1929	Xpert MTB-RIF Assay G4	671	negative	0	0	0	0	0	NA	NA	NA	NA	NA	NA	NA	NA	NA	NA	NA	NA	NA	NA	NA	NA
1930	Xpert MTB-RIF Assay G4	671	negative	0	0	0	0	0	NA	NA	NA	NA	NA	NA	NA	NA	NA	NA	NA	NA	NA	NA	NA	NA
1931	Xpert MTB-RIF Assay G4	672	negative	0	0	0	0	0	NA	NA	NA	NA	NA	NA	NA	NA	NA	NA	NA	NA	NA	NA	NA	NA
1932	Xpert MTB-RIF Assay G4	672	negative	0	0	0	0	0	NA	NA	NA	NA	NA	NA	NA	NA	NA	NA	NA	NA	NA	NA	NA	NA
1933	Xpert MTB-RIF Assay G4	672	negative	0	0	0	0	0	NA	NA	NA	NA	NA	NA	NA	NA	NA	NA	NA	NA	NA	NA	NA	NA
1934	Xpert MTB-RIF Assay G4	673	negative	0	0	0	0	0	NA	NA	NA	NA	NA	NA	NA	NA	NA	NA	NA	NA	NA	NA	NA	NA
1935	Xpert MTB-RIF Assay G4	673	negative	0	0	0	0	0	NA	NA	NA	NA	NA	NA	NA	NA	NA	NA	NA	NA	NA	NA	NA	NA
1936	Xpert MTB-RIF Assay G4	674	negative	0	0	0	0	0	NA	NA	NA	NA	NA	NA	NA	NA	NA	NA	NA	NA	NA	NA	NA	NA
1937	Xpert MTB-RIF Assay G4	674	negative	0	0	0	0	0	NA	NA	NA	NA	NA	NA	NA	NA	NA	NA	NA	NA	NA	NA	NA	NA
1938	Xpert MTB-RIF Assay G4	674	negative	0	0	0	0	0	NA	NA	NA	NA	NA	NA	NA	NA	NA	NA	NA	NA	NA	NA	NA	NA
1939	Xpert MTB-RIF Assay G4	675	negative	0	0	0	0	0	NA	NA	NA	NA	NA	NA	NA	NA	NA	NA	NA	NA	NA	NA	NA	NA
1940	Xpert MTB-RIF Assay G4	675	negative	0	0	0	0	0	NA	NA	NA	NA	NA	NA	NA	NA	NA	NA	NA	NA	NA	NA	NA	NA
1941	Xpert MTB-RIF Assay G4	675	negative	0	0	0	0	0	NA	NA	NA	NA	NA	NA	NA	NA	NA	NA	NA	NA	NA	NA	NA	NA
1942	Xpert MTB-RIF Assay G4	676	negative	0	0	0	0	0	NA	NA	NA	NA	NA	NA	NA	NA	NA	NA	NA	NA	NA	NA	NA	NA
1943	Xpert MTB-RIF Assay G4	676	negative	0	0	0	0	0	NA	NA	NA	NA	NA	NA	NA	NA	NA	NA	NA	NA	NA	NA	NA	NA
1944	Xpert MTB-RIF Assay G4	676	negative	0	0	0	0	0	NA	NA	NA	NA	NA	NA	NA	NA	NA	NA	NA	NA	NA	NA	NA	NA
1945	Xpert MTB-RIF Assay G4	677	negative	0	0	0	0	0	NA	NA	NA	NA	NA	NA	NA	NA	NA	NA	NA	NA	NA	NA	NA	NA
1946	Xpert MTB-RIF Assay G4	677	negative	0	0	0	0	0	NA	NA	NA	NA	NA	NA	NA	NA	NA	NA	NA	NA	NA	NA	NA	NA
1947	Xpert MTB-RIF Assay G4	677	negative	0	0	0	0	0	NA	NA	NA	NA	NA	NA	NA	NA	NA	NA	NA	NA	NA	NA	NA	NA
1948	Xpert MTB-RIF Assay G4	678	negative	0	0	0	0	0	NA	NA	NA	NA	NA	NA	NA	NA	NA	NA	NA	NA	NA	NA	NA	NA
1949	Xpert MTB-RIF Assay G4	678	negative	0	0	0	0	0	NA	NA	NA	NA	NA	NA	NA	NA	NA	NA	NA	NA	NA	NA	NA	NA
1950	Xpert MTB-RIF Assay G4	678	negative	0	0	0	0	0	NA	NA	NA	NA	NA	NA	NA	NA	NA	NA	NA	NA	NA	NA	NA	NA
1951	Xpert MTB-RIF Assay G4	679	negative	0	0	0	0	0	NA	NA	NA	NA	NA	NA	NA	NA	NA	NA	NA	NA	NA	NA	NA	NA
1952	Xpert MTB-RIF Assay G4	679	negative	0	0	0	0	0	NA	NA	NA	NA	NA	NA	NA	NA	NA	NA	NA	NA	NA	NA	NA	NA
1953	Xpert MTB-RIF Assay G4	679	negative	0	0	0	0	0	NA	NA	NA	NA	NA	NA	NA	NA	NA	NA	NA	NA	NA	NA	NA	NA
1954	Xpert MTB-RIF Assay G4	680	negative	0	0	0	0	0	NA	NA	NA	NA	NA	NA	NA	NA	NA	NA	NA	NA	NA	NA	NA	NA
1955	Xpert MTB-RIF Assay G4	680	negative	0	0	0	0	0	NA	NA	NA	NA	NA	NA	NA	NA	NA	NA	NA	NA	NA	NA	NA	NA
1956	Xpert MTB-RIF Assay G4	680	negative	0	0	0	0	0	NA	NA	NA	NA	NA	NA	NA	NA	NA	NA	NA	NA	NA	NA	NA	NA
1957	Xpert MTB-RIF Assay G4	681	negative	0	0	0	0	0	NA	NA	NA	NA	NA	NA	NA	NA	NA	NA	NA	NA	NA	NA	NA	NA
1958	Xpert MTB-RIF Assay G4	681	negative	0	0	0	0	0	NA	NA	NA	NA	NA	NA	NA	NA	NA	NA	NA	NA	NA	NA	NA	NA
1959	Xpert MTB-RIF Assay G4	681	negative	0	0	0	0	0	NA	NA	NA	NA	NA	NA	NA	NA	NA	NA	NA	NA	NA	NA	NA	NA
1960	Xpert MTB-RIF Assay G4	682	positive	18.8	20.7	19.6	20.1	20.5	NA	NA	NA	NA	NA	negative	0	0	0	0	0	NA	NA	NA	NA	NA
1961	Xpert MTB-RIF Assay G4	682	positive	18.8	20.7	19.6	20.1	20.5	NA	NA	NA	NA	NA	negative	0	0	0	0	0	NA	NA	NA	NA	NA
1962	Xpert MTB-RIF Assay G4	682	positive	18.8	20.7	19.6	20.1	20.5	NA	NA	NA	NA	NA	positive	16	18.2	16.5	17.6	17.5	NA	NA	NA	NA	NA
1963	Xpert MTB-RIF Assay G4	683	positive	23.3	24.6	24.1	24.3	24.6	NA	NA	NA	NA	NA	negative	0	0	0	0	0	NA	NA	NA	NA	NA
1964	Xpert MTB-RIF Assay G4	683	positive	23.3	24.6	24.1	24.3	24.6	NA	NA	NA	NA	NA	positive	25.8	27.4	26.2	27.2	27.2	NA	NA	NA	NA	NA
1965	Xpert MTB-RIF Assay G4	683	positive	23.3	24.6	24.1	24.3	24.6	NA	NA	NA	NA	NA	positive	14.4	16.7	14.6	16.2	15.9	NA	NA	NA	NA	NA
1966	Xpert MTB-RIF Assay G4	684	negative	0	0	0	0	0	NA	NA	NA	NA	NA	NA	NA	NA	NA	NA	NA	NA	NA	NA	NA	NA
1967	Xpert MTB-RIF Assay G4	684	negative	0	0	0	0	0	NA	NA	NA	NA	NA	NA	NA	NA	NA	NA	NA	NA	NA	NA	NA	NA
1968	Xpert MTB-RIF Assay G4	684	negative	0	0	0	0	0	NA	NA	NA	NA	NA	NA	NA	NA	NA	NA	NA	NA	NA	NA	NA	NA
1969	Xpert MTB-RIF Assay G4	685	negative	0	0	0	0	0	NA	NA	NA	NA	NA	NA	NA	NA	NA	NA	NA	NA	NA	NA	NA	NA
1970	Xpert MTB-RIF Assay G4	685	negative	0	0	0	0	0	NA	NA	NA	NA	NA	NA	NA	NA	NA	NA	NA	NA	NA	NA	NA	NA
1971	Xpert MTB-RIF Assay G4	686	negative	0	0	0	0	0	NA	NA	NA	NA	NA	NA	NA	NA	NA	NA	NA	NA	NA	NA	NA	NA
1972	Xpert MTB-RIF Assay G4	686	negative	0	0	0	0	0	NA	NA	NA	NA	NA	NA	NA	NA	NA	NA	NA	NA	NA	NA	NA	NA
1973	Xpert MTB-RIF Assay G4	686	negative	0	0	0	0	0	NA	NA	NA	NA	NA	NA	NA	NA	NA	NA	NA	NA	NA	NA	NA	NA
1974	Xpert MTB-RIF Assay G4	687	negative	0	0	0	0	0	NA	NA	NA	NA	NA	NA	NA	NA	NA	NA	NA	NA	NA	NA	NA	NA
1975	Xpert MTB-RIF Assay G4	687	negative	0	0	0	0	0	NA	NA	NA	NA	NA	NA	NA	NA	NA	NA	NA	NA	NA	NA	NA	NA
1976	Xpert MTB-RIF Assay G4	687	negative	0	0	0	0	0	NA	NA	NA	NA	NA	NA	NA	NA	NA	NA	NA	NA	NA	NA	NA	NA
1977	Xpert MTB-RIF Assay G4	688	negative	0	0	0	0	0	NA	NA	NA	NA	NA	NA	NA	NA	NA	NA	NA	NA	NA	NA	NA	NA
1978	Xpert MTB-RIF Assay G4	688	negative	0	0	0	0	0	NA	NA	NA	NA	NA	NA	NA	NA	NA	NA	NA	NA	NA	NA	NA	NA
1979	Xpert MTB-RIF Assay G4	688	negative	0	0	0	0	0	NA	NA	NA	NA	NA	NA	NA	NA	NA	NA	NA	NA	NA	NA	NA	NA
1980	Xpert MTB-RIF Assay G4	689	negative	0	0	0	0	0	NA	NA	NA	NA	NA	NA	NA	NA	NA	NA	NA	NA	NA	NA	NA	NA
1981	Xpert MTB-RIF Assay G4	689	negative	0	0	0	0	0	NA	NA	NA	NA	NA	NA	NA	NA	NA	NA	NA	NA	NA	NA	NA	NA
1982	Xpert MTB-RIF Assay G4	689	negative	0	0	0	0	0	NA	NA	NA	NA	NA	NA	NA	NA	NA	NA	NA	NA	NA	NA	NA	NA
1983	Xpert MTB-RIF Assay G4	690	negative	0	0	0	0	0	NA	NA	NA	NA	NA	NA	NA	NA	NA	NA	NA	NA	NA	NA	NA	NA
1984	Xpert MTB-RIF Assay G4	690	negative	0	0	0	0	0	NA	NA	NA	NA	NA	NA	NA	NA	NA	NA	NA	NA	NA	NA	NA	NA
1985	Xpert MTB-RIF Assay G4	691	negative	0	0	0	0	0	NA	NA	NA	NA	NA	NA	NA	NA	NA	NA	NA	NA	NA	NA	NA	NA
1986	Xpert MTB-RIF Assay G4	691	negative	0	0	0	0	0	NA	NA	NA	NA	NA	NA	NA	NA	NA	NA	NA	NA	NA	NA	NA	NA
1987	Xpert MTB-RIF Assay G4	692	positive	16.9	18.6	17.6	17.9	18.5	NA	NA	NA	NA	NA	negative	0	0	0	0	0	NA	NA	NA	NA	NA
1988	Xpert MTB-RIF Assay G4	692	positive	16.9	18.6	17.6	17.9	18.5	NA	NA	NA	NA	NA	negative	0	0	0	0	0	NA	NA	NA	NA	NA
1989	Xpert MTB-RIF Assay G4	692	positive	16.9	18.6	17.6	17.9	18.5	NA	NA	NA	NA	NA	positive	17.2	18.8	17.6	18.2	18.5	NA	NA	NA	NA	NA
1990	Xpert MTB-RIF Assay G4	693	negative	0	0	0	0	0	NA	NA	NA	NA	NA	NA	NA	NA	NA	NA	NA	NA	NA	NA	NA	NA
1991	Xpert MTB-RIF Assay G4	693	negative	0	0	0	0	0	NA	NA	NA	NA	NA	NA	NA	NA	NA	NA	NA	NA	NA	NA	NA	NA
1992	Xpert MTB-RIF Assay G4	693	negative	0	0	0	0	0	NA	NA	NA	NA	NA	NA	NA	NA	NA	NA	NA	NA	NA	NA	NA	NA
1993	Xpert MTB-RIF Assay G4	694	negative	0	0	0	0	0	NA	NA	NA	NA	NA	NA	NA	NA	NA	NA	NA	NA	NA	NA	NA	NA
1994	Xpert MTB-RIF Assay G4	694	negative	0	0	0	0	0	NA	NA	NA	NA	NA	NA	NA	NA	NA	NA	NA	NA	NA	NA	NA	NA
1995	Xpert MTB-RIF Assay G4	694	negative	0	0	0	0	0	NA	NA	NA	NA	NA	NA	NA	NA	NA	NA	NA	NA	NA	NA	NA	NA
1996	Xpert MTB-RIF Assay G4	695	negative	0	0	0	0	0	NA	NA	NA	NA	NA	NA	NA	NA	NA	NA	NA	NA	NA	NA	NA	NA
1997	Xpert MTB-RIF Assay G4	695	negative	0	0	0	0	0	NA	NA	NA	NA	NA	NA	NA	NA	NA	NA	NA	NA	NA	NA	NA	NA
1998	Xpert MTB-RIF Assay G4	695	negative	0	0	0	0	0	NA	NA	NA	NA	NA	NA	NA	NA	NA	NA	NA	NA	NA	NA	NA	NA
1999	Xpert MTB-RIF Assay G4	696	negative	0	0	0	0	0	NA	NA	NA	NA	NA	NA	NA	NA	NA	NA	NA	NA	NA	NA	NA	NA
[truncated: 3,571 more rows]
